# Supplementary material for: 4,4′-(1,8-Naphthalene-1,8-di­yl)dibenzonitrile
Source: Acta Crystallogr Sect E Struct Rep Online. 2010 Dec 11;67(Pt 1):o66. doi: 10.1107/S160053681005083X (PMC3050241; doi:10.1107/S160053681005083X)
Supplement: Supplementary file 1 [file e-67-00o66-sup1.cif]

##############################################################################
###                                                                        ###
###        Electronic paper (Acta Crystallographica Section E)             ###
###                                                                        ###
##############################################################################
#                                                                            #
# This CIF contains the data in a paper accepted for publication in Acta     #
# Crystallographica Section E. It conforms to the requirements of Notes      #
# for Authors for Section E, and has been peer reviewed under the auspices   #
# of the IUCr Commission on Journals.                                        #
#                                                                            #
# Full details of the Crystallographic Information File format               #
# are given in the paper "The Crystallographic Information File (CIF):       #
# a New Standard Archive File for Crystallography" by S. R. Hall, F. H.      #
# Allen and I. D. Brown [Acta Cryst. (1991), A47, 655-685].                  #
#                                                                            #
# The current version of the core CIF dictionary is obtainable from          #
# ftp://ftp.iucr.org/pub/cif_core.dic. The current version number is 2.4.    #
#                                                                            #
# Software is freely available for graphical display of the structure(s) in  #
# this CIF.  For information consult the CIF home page http://www.iucr.org/  #
# cif/home.html                                                              #
#                                                                            #
# This file may be used for bona fide research purposes within the           #
# scientific community so long as proper attribution is given to the journal # 
# article from which it was obtained.                                        #
#                                                                            #
##############################################################################
                                             
data_global
_audit_creation_method     'from SHELXL-97 with Word-Perfect Macro PRPKAPPA'
_journal_date_recd_electronic     2010-11-29
_journal_date_accepted     2010-12-03
_journal_name_full     'Acta Crystallographica, Section E'
_journal_year     2011
_journal_volume     67
_journal_issue      1
_journal_page_first     o66
_journal_page_last     o66
_journal_paper_category     QO
_journal_coeditor_code     LH5183
_publ_contact_author_name
;
Low, John Nicolson
;
_publ_contact_author_address
; Department of Chemistry, University of Aberdeen,
Meston Walk, Old Aberdeen, AB24 3UE, Scotland.
;
_publ_contact_author_email     'jnlow111@gmail.com'
_publ_contact_author_fax     ?
_publ_contact_author_phone     ?
_publ_section_title
;
4,4'-(1,8-Naphthalene-1,8-diyl)dibenzonitrile
;
loop_
    _publ_author_name
    _publ_author_footnote
    _publ_author_address
    'Lima, Carlos F.' .
;
Centro de Investiga\,c\~ao em Qu\'imica,
Departamento de Qu\'imica e Bioqu\'imica,
Faculdade de Ci\^encias,
Universidade do Porto
Rua do Campo Alegre, 687,
P-4169 007 Porto
Portugal
;
    'Gomes, Ligia R.' .
;
REQUIMTE, Departamento de Qu\'imica e Bioqu\'imica,
Faculdade de Ci\^encias,
Universidade do Porto,
Rua do Campo Alegre, 687,
P-4169 007 Porto,
Portugal
;
    'Santos, Lu\'is M. N. B. F.' .
;
Centro de Investiga\,c\~ao em Qu\'imica,
Departamento de Qu\'imica e Bioqu\'imica,
Faculdade de Ci\^encias,
Universidade do Porto
Rua do Campo Alegre, 687,
P-4169 007 Porto
Portugal
;
    'Low, John Nicolson' .
; Department of Chemistry, University of Aberdeen,
 Meston Walk, Old Aberdeen AB24 3UE, Scotland
;
data_I
_audit_creation_method     SHELXL-97
_chemical_name_systematic
;
4,4'-(1,8-Naphthalene-1,8-diyl)dibenzonitrile
;
_chemical_name_common     ?
_chemical_formula_moiety     'C24 H14 N2'
_chemical_formula_sum     'C24 H14 N2'
_chemical_formula_iupac     'C24 H14 N2'
_chemical_formula_weight     330.37
_chemical_melting_point     ?
_symmetry_cell_setting     monoclinic
_symmetry_space_group_name_H-M     'C 2/c'
_symmetry_space_group_name_Hall     '-C 2yc'
loop_
    _symmetry_equiv_pos_as_xyz
    'x, y, z'
    '-x, y, -z+1/2'
    'x+1/2, y+1/2, z'
    '-x+1/2, y+1/2, -z+1/2'
    '-x, -y, -z'
    'x, -y, z-1/2'
    '-x+1/2, -y+1/2, -z'
    'x+1/2, -y+1/2, z-1/2'
_cell_length_a     17.0872(9)
_cell_length_b     8.2997(4)
_cell_length_c     24.3656(13)
_cell_angle_alpha     90.00
_cell_angle_beta     93.795(2)
_cell_angle_gamma     90.00
_cell_volume     3447.9(3)
_cell_formula_units_Z     8
_cell_measurement_reflns_used     205
_cell_measurement_theta_min     7.36
_cell_measurement_theta_max     29.15
_cell_measurement_temperature     150(2)
_cell_special_details     ?
_exptl_crystal_description     plate
_exptl_crystal_colour     white
_exptl_crystal_size_max     0.40
_exptl_crystal_size_mid     0.30
_exptl_crystal_size_min     0.02
_exptl_crystal_density_diffrn     1.273
_exptl_crystal_density_meas     ?
_exptl_crystal_density_method     'not measured'
_exptl_crystal_F_000     1376
_exptl_absorpt_coefficient_mu     0.075
_exptl_absorpt_correction_type     multi-scan
_exptl_absorpt_process_details     '(SADABS; Bruker, 2004)'
_exptl_absorpt_correction_T_min     0.9706
_exptl_absorpt_correction_T_max     0.9985
_diffrn_ambient_temperature     150(2)
_diffrn_radiation_type     MoK\a
_diffrn_radiation_wavelength     0.71073
_diffrn_radiation_source     'fine-focus sealed tube'
_diffrn_radiation_monochromator     graphite
_diffrn_measurement_device_type     'Bruker SMART APEX'
_diffrn_measurement_method     \w
_diffrn_detector_area_resol_mean     8.33
_diffrn_reflns_number     11422
_diffrn_reflns_av_R_equivalents     0.0307
_diffrn_reflns_av_sigmaI/netI     0.0416
_diffrn_reflns_theta_min     3.01
_diffrn_reflns_theta_max     29.15
_diffrn_reflns_theta_full     25.00
_diffrn_measured_fraction_theta_max     0.997
_diffrn_measured_fraction_theta_full     0.998
_diffrn_reflns_limit_h_min     -22
_diffrn_reflns_limit_h_max     23
_diffrn_reflns_limit_k_min     -11
_diffrn_reflns_limit_k_max     6
_diffrn_reflns_limit_l_min     -24
_diffrn_reflns_limit_l_max     33
_diffrn_standards_number     ?
_diffrn_standards_interval_count     ?
_diffrn_standards_interval_time     ?
_diffrn_standards_decay_%     ?
_refine_special_details
;
Refinement of <i>F</i>^2^ against ALL reflections. The weighted <i>R</i>-factor
<i>wR</i> and goodness of fit <i>S</i> are based on <i>F</i>^2^, conventional
<i>R</i>-factors <i>R</i> are based on <i>F</i>, with <i>F</i> set to zero for
negative <i>F</i>^2^. The threshold expression of <i>F</i>^2^ >
\s(<i>F</i>^2^) is used only for calculating <i>R</i>-factors(gt) <i>etc</i>.
and is not relevant to the choice of reflections for refinement.
<i>R</i>-factors based on <i>F</i>^2^ are statistically about twice as large
as those based on <i>F</i>, and <i>R</i>- factors based on ALL data will be
even larger.
;
_reflns_number_total     4634
_reflns_number_gt     3482
_reflns_threshold_expression     I>2\s(I)
_refine_ls_structure_factor_coef     Fsqd
_refine_ls_matrix_type     full
_refine_ls_R_factor_all     0.0697
_refine_ls_R_factor_gt     0.0478
_refine_ls_wR_factor_gt     0.1161
_refine_ls_wR_factor_ref     0.1311
_refine_ls_goodness_of_fit_ref     1.040
_refine_ls_restrained_S_all     1.040
_refine_ls_number_reflns     4634
_refine_ls_number_parameters     235
_refine_ls_number_restraints     0
_refine_ls_hydrogen_treatment     constr
_refine_ls_weighting_scheme     calc
_refine_ls_weighting_details
         'calc w=1/[\s^2^(Fo^2^)+(0.0635P)^2^+1.3141P] where P=(Fo^2^+2Fc^2^)/3'
_atom_sites_solution_hydrogens     geom
_atom_sites_solution_primary     direct
_atom_sites_solution_secondary     difmap
_refine_ls_shift/su_max     0.001
_refine_ls_shift/su_mean     0.000
_refine_diff_density_max     0.381
_refine_diff_density_min     -0.256
_refine_ls_extinction_method     none
_refine_ls_extinction_coef     ?
loop_
    _atom_type_symbol
    _atom_type_description
    _atom_type_scat_dispersion_real
    _atom_type_scat_dispersion_imag
    _atom_type_scat_source
    'C' 'C' 0.0033 0.0016
                         'International Tables Vol C Tables 4.2.6.8 and 6.1.1.4'
    'H' 'H' 0.0000 0.0000
                         'International Tables Vol C Tables 4.2.6.8 and 6.1.1.4'
    'N' 'N' 0.0061 0.0033
                         'International Tables Vol C Tables 4.2.6.8 and 6.1.1.4'
_computing_data_collection     'APEX2 (Bruker, 2004)'
_computing_cell_refinement     'APEX2 and SAINT (Bruker, 2004)'
_computing_data_reduction     'SAINT (Bruker, 2004)'
_computing_structure_solution     'SHELXS97 (Sheldrick, 2008)'
_computing_structure_refinement
;
SHELXL97 (Sheldrick, 2008) and OSCAIL (McArdle <i>et al.</i>,
2004)
;
_computing_molecular_graphics     'PLATON (Spek, 2009)'
_computing_publication_material     'SHELXL97 (Sheldrick, 2008)'
loop_
    _atom_site_type_symbol
    _atom_site_label
    _atom_site_fract_x
    _atom_site_fract_y
    _atom_site_fract_z
    _atom_site_U_iso_or_equiv
    _atom_site_adp_type
    _atom_site_calc_flag
    _atom_site_refinement_flags
    _atom_site_occupancy
    _atom_site_disorder_assembly
    _atom_site_disorder_group
    N N14 0.69235(9) 0.27151(19) 0.76246(5) 0.0427(4) Uani d . 1 . .
    N N84 0.60515(8) 0.8449(2) 0.77878(5) 0.0449(4) Uani d . 1 . .
    C C1 0.64595(7) 0.48335(15) 0.49000(5) 0.0182(3) Uani d . 1 . .
    C C2 0.66041(7) 0.35609(16) 0.45575(5) 0.0216(3) Uani d . 1 . .
    H H2 0.6753 0.2553 0.4717 0.026 Uiso calc R 1 . .
    C C3 0.65391(8) 0.36994(17) 0.39800(5) 0.0237(3) Uani d . 1 . .
    H H3 0.6644 0.2800 0.3755 0.028 Uiso calc R 1 . .
    C C4 0.63235(8) 0.51393(17) 0.37489(5) 0.0228(3) Uani d . 1 . .
    H H4 0.6277 0.5238 0.3360 0.027 Uiso calc R 1 . .
    C C5 0.59492(7) 0.79704(17) 0.38171(5) 0.0225(3) Uani d . 1 . .
    H H5 0.5909 0.8029 0.3427 0.027 Uiso calc R 1 . .
    C C6 0.57980(8) 0.93033(17) 0.41173(5) 0.0238(3) Uani d . 1 . .
    H H6 0.5655 1.0288 0.3939 0.029 Uiso calc R 1 . .
    C C7 0.58549(7) 0.92080(16) 0.46957(5) 0.0219(3) Uani d . 1 . .
    H H7 0.5755 1.0148 0.4902 0.026 Uiso calc R 1 . .
    C C8 0.60507(7) 0.77995(15) 0.49740(5) 0.0183(3) Uani d . 1 . .
    C C9 0.62271(7) 0.63717(15) 0.46689(5) 0.0173(3) Uani d . 1 . .
    C C10 0.61666(7) 0.64945(16) 0.40782(5) 0.0192(3) Uani d . 1 . .
    C C11 0.65558(7) 0.44683(15) 0.55012(5) 0.0182(3) Uani d . 1 . .
    C C12 0.71645(7) 0.51380(15) 0.58382(5) 0.0199(3) Uani d . 1 . .
    H H12 0.7517 0.5876 0.5687 0.024 Uiso calc R 1 . .
    C C13 0.72607(7) 0.47384(16) 0.63911(5) 0.0220(3) Uani d . 1 . .
    H H13 0.7670 0.5212 0.6620 0.026 Uiso calc R 1 . .
    C C14 0.67492(8) 0.36320(16) 0.66076(5) 0.0226(3) Uani d . 1 . .
    C C15 0.61429(8) 0.29422(16) 0.62760(6) 0.0235(3) Uani d . 1 . .
    H H15 0.5795 0.2194 0.6427 0.028 Uiso calc R 1 . .
    C C16 0.60519(8) 0.33568(16) 0.57243(5) 0.0222(3) Uani d . 1 . .
    H H16 0.5643 0.2880 0.5496 0.027 Uiso calc R 1 . .
    C C81 0.60545(7) 0.78930(15) 0.55880(5) 0.0180(3) Uani d . 1 . .
    C C82 0.66047(8) 0.88695(16) 0.58767(5) 0.0213(3) Uani d . 1 . .
    H H82 0.6978 0.9448 0.5682 0.026 Uiso calc R 1 . .
    C C83 0.66135(8) 0.90069(16) 0.64442(5) 0.0227(3) Uani d . 1 . .
    H H83 0.6997 0.9656 0.6638 0.027 Uiso calc R 1 . .
    C C84 0.60552(8) 0.81858(17) 0.67278(5) 0.0227(3) Uani d . 1 . .
    C C85 0.54901(7) 0.72304(17) 0.64435(5) 0.0228(3) Uani d . 1 . .
    H H85 0.5106 0.6680 0.6637 0.027 Uiso calc R 1 . .
    C C86 0.54928(7) 0.70913(16) 0.58781(5) 0.0201(3) Uani d . 1 . .
    H H86 0.5108 0.6443 0.5685 0.024 Uiso calc R 1 . .
    C C141 0.68499(8) 0.31483(19) 0.71759(6) 0.0287(3) Uani d . 1 . .
    C C841 0.60570(8) 0.83269(19) 0.73182(6) 0.0297(3) Uani d . 1 . .
loop_
    _atom_site_aniso_label
    _atom_site_aniso_U_11
    _atom_site_aniso_U_22
    _atom_site_aniso_U_33
    _atom_site_aniso_U_12
    _atom_site_aniso_U_13
    _atom_site_aniso_U_23
    N14 0.0462(8) 0.0557(10) 0.0262(7) -0.0037(7) 0.0020(6) 0.0074(6)
    N84 0.0411(8) 0.0708(11) 0.0227(7) -0.0121(7) 0.0020(6) 0.0000(7)
    C1 0.0156(5) 0.0202(6) 0.0184(6) -0.0023(5) -0.0006(4) -0.0009(5)
    C2 0.0210(6) 0.0199(7) 0.0239(7) 0.0000(5) 0.0007(5) -0.0011(5)
    C3 0.0229(6) 0.0258(7) 0.0227(7) -0.0014(5) 0.0042(5) -0.0083(5)
    C4 0.0214(6) 0.0298(7) 0.0173(6) -0.0028(5) 0.0018(5) -0.0033(5)
    C5 0.0210(6) 0.0294(7) 0.0169(6) -0.0014(5) 0.0001(5) 0.0039(5)
    C6 0.0216(6) 0.0244(7) 0.0253(7) 0.0025(5) 0.0020(5) 0.0061(5)
    C7 0.0202(6) 0.0210(7) 0.0247(7) 0.0007(5) 0.0036(5) -0.0012(5)
    C8 0.0157(5) 0.0221(7) 0.0171(6) -0.0008(5) 0.0023(4) -0.0016(5)
    C9 0.0142(5) 0.0215(6) 0.0161(6) -0.0009(4) 0.0004(4) -0.0008(5)
    C10 0.0155(5) 0.0248(7) 0.0173(6) -0.0027(5) 0.0013(4) -0.0001(5)
    C11 0.0188(6) 0.0175(6) 0.0182(6) 0.0033(5) 0.0014(4) -0.0010(5)
    C12 0.0182(6) 0.0204(6) 0.0209(6) 0.0007(5) 0.0006(5) 0.0011(5)
    C13 0.0202(6) 0.0240(7) 0.0211(6) 0.0016(5) -0.0025(5) -0.0017(5)
    C14 0.0256(6) 0.0235(7) 0.0188(6) 0.0043(5) 0.0021(5) 0.0009(5)
    C15 0.0244(6) 0.0213(7) 0.0249(7) -0.0006(5) 0.0033(5) 0.0032(5)
    C16 0.0213(6) 0.0207(7) 0.0241(7) -0.0026(5) -0.0006(5) -0.0007(5)
    C81 0.0193(6) 0.0170(6) 0.0179(6) 0.0034(5) 0.0023(4) -0.0013(5)
    C82 0.0235(6) 0.0202(6) 0.0206(6) -0.0011(5) 0.0033(5) 0.0001(5)
    C83 0.0247(6) 0.0213(7) 0.0217(6) -0.0016(5) -0.0009(5) -0.0022(5)
    C84 0.0250(6) 0.0253(7) 0.0179(6) 0.0026(5) 0.0022(5) 0.0008(5)
    C85 0.0202(6) 0.0264(7) 0.0222(6) 0.0006(5) 0.0041(5) 0.0017(5)
    C86 0.0179(6) 0.0214(7) 0.0212(6) -0.0001(5) 0.0020(5) -0.0025(5)
    C141 0.0290(7) 0.0336(8) 0.0235(7) -0.0007(6) 0.0019(5) 0.0020(6)
    C841 0.0277(7) 0.0384(9) 0.0229(7) -0.0045(6) 0.0011(5) 0.0005(6)
_geom_special_details
;
All e.s.d.'s (except the e.s.d. in the dihedral angle between two l.s. planes)
are estimated using the full covariance matrix. The cell e.s.d.'s are taken
into account individually in the estimation of e.s.d.'s in distances, angles
and torsion angles; correlations between e.s.d.'s in cell parameters are only
used when they are defined by crystal symmetry. An approximate (isotropic)
treatment of cell e.s.d.'s is used for estimating e.s.d.'s involving l.s.
planes.
;
loop_
    _geom_bond_atom_site_label_1
    _geom_bond_atom_site_label_2
    _geom_bond_site_symmetry_2
    _geom_bond_distance
    _geom_bond_publ_flag
    N14 C141 . 1.1499(19) ?
    N84 C841 . 1.1496(19) ?
    C1 C2 . 1.3785(18) ?
    C1 C9 . 1.4405(17) ?
    C1 C11 . 1.4943(17) ?
    C2 C3 . 1.4088(18) ?
    C2 H2 . 0.9500 ?
    C3 C4 . 1.3614(19) ?
    C3 H3 . 0.9500 ?
    C4 C10 . 1.4176(18) ?
    C4 H4 . 0.9500 ?
    C5 C6 . 1.3603(19) ?
    C5 C10 . 1.4185(18) ?
    C5 H5 . 0.9500 ?
    C6 C7 . 1.4085(18) ?
    C6 H6 . 0.9500 ?
    C7 C8 . 1.3814(18) ?
    C7 H7 . 0.9500 ?
    C8 C9 . 1.4413(17) ?
    C8 C81 . 1.4977(17) ?
    C9 C10 . 1.4396(17) ?
    C11 C16 . 1.3965(18) ?
    C11 C12 . 1.3971(17) ?
    C12 C13 . 1.3867(17) ?
    C12 H12 . 0.9500 ?
    C13 C14 . 1.3951(19) ?
    C13 H13 . 0.9500 ?
    C14 C15 . 1.3938(18) ?
    C14 C141 . 1.4411(18) ?
    C15 C16 . 1.3864(18) ?
    C15 H15 . 0.9500 ?
    C16 H16 . 0.9500 ?
    C81 C82 . 1.3957(17) ?
    C81 C86 . 1.3976(18) ?
    C82 C83 . 1.3864(18) ?
    C82 H82 . 0.9500 ?
    C83 C84 . 1.3926(19) ?
    C83 H83 . 0.9500 ?
    C84 C85 . 1.3973(18) ?
    C84 C841 . 1.4431(18) ?
    C85 C86 . 1.3829(18) ?
    C85 H85 . 0.9500 ?
    C86 H86 . 0.9500 ?
loop_
    _geom_angle_atom_site_label_1
    _geom_angle_atom_site_label_2
    _geom_angle_atom_site_label_3
    _geom_angle_site_symmetry_1
    _geom_angle_site_symmetry_3
    _geom_angle
    _geom_angle_publ_flag
    C2 C1 C9 . . 119.88(11) ?
    C2 C1 C11 . . 115.18(11) ?
    C9 C1 C11 . . 124.93(11) ?
    C1 C2 C3 . . 122.46(12) ?
    C1 C2 H2 . . 118.8 ?
    C3 C2 H2 . . 118.8 ?
    C4 C3 C2 . . 119.08(12) ?
    C4 C3 H3 . . 120.5 ?
    C2 C3 H3 . . 120.5 ?
    C3 C4 C10 . . 121.23(12) ?
    C3 C4 H4 . . 119.4 ?
    C10 C4 H4 . . 119.4 ?
    C6 C5 C10 . . 120.96(12) ?
    C6 C5 H5 . . 119.5 ?
    C10 C5 H5 . . 119.5 ?
    C5 C6 C7 . . 119.30(12) ?
    C5 C6 H6 . . 120.4 ?
    C7 C6 H6 . . 120.4 ?
    C8 C7 C6 . . 122.49(12) ?
    C8 C7 H7 . . 118.8 ?
    C6 C7 H7 . . 118.8 ?
    C7 C8 C9 . . 119.65(11) ?
    C7 C8 C81 . . 115.56(11) ?
    C9 C8 C81 . . 124.79(11) ?
    C10 C9 C1 . . 116.95(11) ?
    C10 C9 C8 . . 116.99(11) ?
    C1 C9 C8 . . 126.06(11) ?
    C4 C10 C5 . . 119.01(12) ?
    C4 C10 C9 . . 120.40(12) ?
    C5 C10 C9 . . 120.59(12) ?
    C16 C11 C12 . . 119.22(12) ?
    C16 C11 C1 . . 119.01(11) ?
    C12 C11 C1 . . 121.67(11) ?
    C13 C12 C11 . . 120.78(12) ?
    C13 C12 H12 . . 119.6 ?
    C11 C12 H12 . . 119.6 ?
    C12 C13 C14 . . 119.19(12) ?
    C12 C13 H13 . . 120.4 ?
    C14 C13 H13 . . 120.4 ?
    C15 C14 C13 . . 120.76(12) ?
    C15 C14 C141 . . 118.65(13) ?
    C13 C14 C141 . . 120.58(12) ?
    C16 C15 C14 . . 119.44(12) ?
    C16 C15 H15 . . 120.3 ?
    C14 C15 H15 . . 120.3 ?
    C15 C16 C11 . . 120.60(12) ?
    C15 C16 H16 . . 119.7 ?
    C11 C16 H16 . . 119.7 ?
    C82 C81 C86 . . 118.93(11) ?
    C82 C81 C8 . . 119.46(11) ?
    C86 C81 C8 . . 121.52(11) ?
    C83 C82 C81 . . 120.86(12) ?
    C83 C82 H82 . . 119.6 ?
    C81 C82 H82 . . 119.6 ?
    C82 C83 C84 . . 119.47(12) ?
    C82 C83 H83 . . 120.3 ?
    C84 C83 H83 . . 120.3 ?
    C83 C84 C85 . . 120.37(12) ?
    C83 C84 C841 . . 119.90(12) ?
    C85 C84 C841 . . 119.73(12) ?
    C86 C85 C84 . . 119.56(12) ?
    C86 C85 H85 . . 120.2 ?
    C84 C85 H85 . . 120.2 ?
    C85 C86 C81 . . 120.79(12) ?
    C85 C86 H86 . . 119.6 ?
    C81 C86 H86 . . 119.6 ?
    N14 C141 C14 . . 177.90(17) ?
    N84 C841 C84 . . 179.27(18) ?
loop_
    _geom_torsion_atom_site_label_1
    _geom_torsion_atom_site_label_2
    _geom_torsion_atom_site_label_3
    _geom_torsion_atom_site_label_4
    _geom_torsion_site_symmetry_1
    _geom_torsion_site_symmetry_2
    _geom_torsion_site_symmetry_3
    _geom_torsion_site_symmetry_4
    _geom_torsion
    _geom_torsion_publ_flag
    C9 C1 C2 C3 . . . . 0.44(19) ?
    C11 C1 C2 C3 . . . . 179.92(11) ?
    C1 C2 C3 C4 . . . . -0.18(19) ?
    C2 C3 C4 C10 . . . . 0.18(19) ?
    C10 C5 C6 C7 . . . . -0.33(19) ?
    C5 C6 C7 C8 . . . . -0.80(19) ?
    C6 C7 C8 C9 . . . . 1.79(19) ?
    C6 C7 C8 C81 . . . . -177.71(11) ?
    C2 C1 C9 C10 . . . . -0.67(17) ?
    C11 C1 C9 C10 . . . . 179.91(11) ?
    C2 C1 C9 C8 . . . . 179.44(12) ?
    C11 C1 C9 C8 . . . . 0.02(19) ?
    C7 C8 C9 C10 . . . . -1.62(17) ?
    C81 C8 C9 C10 . . . . 177.84(11) ?
    C7 C8 C9 C1 . . . . 178.27(11) ?
    C81 C8 C9 C1 . . . . -2.27(19) ?
    C3 C4 C10 C5 . . . . 179.57(12) ?
    C3 C4 C10 C9 . . . . -0.45(19) ?
    C6 C5 C10 C4 . . . . -179.61(12) ?
    C6 C5 C10 C9 . . . . 0.41(19) ?
    C1 C9 C10 C4 . . . . 0.68(16) ?
    C8 C9 C10 C4 . . . . -179.42(11) ?
    C1 C9 C10 C5 . . . . -179.34(11) ?
    C8 C9 C10 C5 . . . . 0.56(17) ?
    C2 C1 C11 C16 . . . . -64.81(15) ?
    C9 C1 C11 C16 . . . . 114.64(14) ?
    C2 C1 C11 C12 . . . . 111.39(14) ?
    C9 C1 C11 C12 . . . . -69.16(16) ?
    C16 C11 C12 C13 . . . . -1.45(19) ?
    C1 C11 C12 C13 . . . . -177.65(12) ?
    C11 C12 C13 C14 . . . . 1.13(19) ?
    C12 C13 C14 C15 . . . . -0.6(2) ?
    C12 C13 C14 C141 . . . . 177.82(13) ?
    C13 C14 C15 C16 . . . . 0.4(2) ?
    C141 C14 C15 C16 . . . . -178.07(13) ?
    C14 C15 C16 C11 . . . . -0.7(2) ?
    C12 C11 C16 C15 . . . . 1.22(19) ?
    C1 C11 C16 C15 . . . . 177.52(12) ?
    C7 C8 C81 C82 . . . . -65.72(15) ?
    C9 C8 C81 C82 . . . . 114.80(14) ?
    C7 C8 C81 C86 . . . . 110.83(14) ?
    C9 C8 C81 C86 . . . . -68.65(16) ?
    C86 C81 C82 C83 . . . . 2.07(19) ?
    C8 C81 C82 C83 . . . . 178.71(12) ?
    C81 C82 C83 C84 . . . . -1.37(19) ?
    C82 C83 C84 C85 . . . . 0.0(2) ?
    C82 C83 C84 C841 . . . . -179.70(13) ?
    C83 C84 C85 C86 . . . . 0.64(19) ?
    C841 C84 C85 C86 . . . . -179.66(12) ?
    C84 C85 C86 C81 . . . . 0.08(19) ?
    C82 C81 C86 C85 . . . . -1.42(18) ?
    C8 C81 C86 C85 . . . . -177.98(11) ?
loop_
    _geom_hbond_atom_site_label_D
    _geom_hbond_atom_site_label_H
    _geom_hbond_atom_site_label_A
    _geom_hbond_site_symmetry_A
    _geom_hbond_distance_DH
    _geom_hbond_distance_HA
    _geom_hbond_distance_DA
    _geom_hbond_angle_DHA
    _geom_hbond_publ_flag
    C12 H12 Cg2 7_666 0.95 2.75 3.6147(13) 152 y
    C16 H16 Cg2 3_666 0.95 2.92 3.6539(15) 135 y
    C82 H82 Cg1 7_666 0.95 2.83 3.6180(15) 141 y
    C86 H86 Cg1 3_666 0.95 2.83 3.6614(13) 147 y
