# Supplementary material for: 4,4′-(1,8-Naphthalene-1,8-di­yl)dibenzonitrile
Source: Acta Crystallogr Sect E Struct Rep Online. 2010 Dec 11;67(Pt 1):o66. doi: 10.1107/S160053681005083X (PMC3050241; doi:10.1107/S160053681005083X)
Supplement: Supplementary file 2 [file e-67-00o66-Isup2.hkl]

# 
# h,k,l, Fc-squared, Fo-squared, sigma(Fo-squared) and status flag 
# 
data_I
_shelx_title ' 2cnpln in C2/c' 
_shelx_refln_list_code          4 
_shelx_F_calc_maximum      498.97 
_exptl_crystal_F_000      1376.00 
_reflns_d_resolution_high  0.7296 
 
loop_ 
 _symmetry_equiv_pos_as_xyz 
 'x, y, z' 
 '-x, y, -z+1/2' 
 'x+1/2, y+1/2, z' 
 '-x+1/2, y+1/2, -z+1/2' 
 '-x, -y, -z' 
 'x, -y, z-1/2' 
 '-x+1/2, -y+1/2, -z' 
 'x+1/2, -y+1/2, z-1/2' 
 
_cell_length_a    17.0872 
_cell_length_b     8.2997 
_cell_length_c    24.3656 
_cell_angle_alpha  90.000 
_cell_angle_beta   93.795 
_cell_angle_gamma  90.000 
 
_shelx_F_squared_multiplier     1.000 
 
loop_ 
 _refln_index_h 
 _refln_index_k 
 _refln_index_l 
 _refln_F_squared_calc 
 _refln_F_squared_meas 
 _refln_F_squared_sigma 
 _refln_observed_status 
   4   0   0   248975.52   242579.80   4450.12 o 
   6   0   0     2094.89     2096.96     49.84 o 
   8   0   0     1349.83     1593.66     44.50 o 
  10   0   0     3505.60     3594.51    140.96 o 
  12   0   0      154.00      143.97     18.63 o 
  14   0   0     3753.47     4230.54    105.01 o 
  16   0   0     2841.75     3100.10     87.16 o 
  18   0   0     4766.79     5001.03    125.24 o 
  20   0   0     1030.90      996.78     73.00 o 
  22   0   0      159.93      166.13     42.79 o 
   3   1   0    28667.41    28513.97    353.66 o 
   5   1   0    14453.19    14902.57    169.07 o 
   7   1   0    10069.57    10525.95    124.71 o 
   9   1   0       37.00       47.91      8.81 o 
  11   1   0    10380.10    10701.36    148.49 o 
  13   1   0        3.75        4.92     10.21 o 
  15   1   0      387.27      403.41     25.43 o 
  17   1   0      291.11      268.92     20.74 o 
  19   1   0       12.13      -24.74     25.02 o 
  21   1   0       21.93      -17.36     17.36 o 
  23   1   0        8.76       22.00     23.98 o 
   0   2   0    18321.94    18324.12    264.24 o 
   2   2   0    18473.92    17628.63    463.04 o 
   4   2   0    10133.18    10450.42    119.51 o 
   6   2   0     3655.60     3961.44     57.97 o 
   8   2   0      379.28      345.72     15.52 o 
  10   2   0     8794.34     9219.18    114.53 o 
  12   2   0      750.17      775.58     25.96 o 
  14   2   0    14069.37    14282.71    196.56 o 
  16   2   0      766.48      771.67     35.09 o 
  18   2   0     1704.44     1656.65     52.19 o 
  20   2   0     1631.34     1726.36     55.50 o 
  22   2   0       76.59       45.35     21.04 o 
   1   3   0       20.79       13.75      3.75 o 
   3   3   0      809.15      872.67     19.42 o 
   5   3   0     5195.19     5320.95     64.42 o 
   7   3   0       81.06       89.45      6.47 o 
   9   3   0     7461.18     7690.53     95.70 o 
  11   3   0      221.03      216.80     14.11 o 
  13   3   0     1460.32     1503.52     36.22 o 
  15   3   0      583.28      564.02     30.81 o 
  17   3   0     1516.40     1477.70     70.64 o 
  19   3   0      327.35      303.05     38.80 o 
  21   3   0      192.55      165.17     27.66 o 
   0   4   0        0.91       -4.55      5.45 o 
   2   4   0       13.28       14.07      5.89 o 
   4   4   0     6271.29     6840.68     94.99 o 
   6   4   0     3307.00     3326.06     77.41 o 
   8   4   0      156.92      228.78     14.38 o 
  10   4   0       39.30       42.11      6.82 o 
  12   4   0     3653.58     3524.99     70.01 o 
  14   4   0      760.11      813.77     35.18 o 
  16   4   0       29.01       10.89     14.58 o 
  18   4   0      199.95      212.27     21.98 o 
  20   4   0      197.60      238.86     30.79 o 
   1   5   0     1793.61     1851.28     32.82 o 
   3   5   0     1355.90     1413.81     31.48 o 
   5   5   0     4229.25     4357.17     78.29 o 
   7   5   0      152.68      179.83     24.59 o 
   9   5   0     2411.91     2512.17     71.13 o 
  11   5   0     2030.16     2012.02     41.30 o 
  13   5   0      590.12      633.38     24.48 o 
  15   5   0      449.62      476.68     23.89 o 
  17   5   0        5.60      -11.93     12.61 o 
  19   5   0       98.15       85.40     39.71 o 
   0   6   0     4183.79     3909.10    135.92 o 
   2   6   0      479.26      483.27     17.15 o 
   4   6   0     1770.62     1707.82     58.43 o 
   6   6   0       17.73       16.17     12.06 o 
   8   6   0     3221.55     3134.03     76.58 o 
  10   6   0      749.87      728.50     33.82 o 
  12   6   0     1399.29     1395.65     56.87 o 
  14   6   0      342.77      308.22     32.89 o 
  16   6   0       21.91       16.41     35.24 o 
  18   6   0      612.24      578.13     46.17 o 
   1   7   0     2665.59     2379.34    101.94 o 
   3   7   0     4000.10     3944.64     76.30 o 
   5   7   0     1899.97     1839.14     54.90 o 
   7   7   0      154.29      155.90     20.48 o 
   9   7   0     1597.46     1513.64     56.85 o 
  11   7   0      395.91      347.57     33.26 o 
  13   7   0      574.67      613.09     70.48 o 
  15   7   0      271.38      295.58     36.20 o 
  17   7   0      125.84      104.46     30.26 o 
   0   8   0       13.62       15.10     22.65 o 
   2   8   0     1207.20     1207.05     90.62 o 
   4   8   0       36.02       31.15     12.95 o 
   6   8   0     2370.08     2421.87     86.84 o 
   8   8   0       49.63       96.95     20.48 o 
  10   8   0     1398.22     1305.67     54.37 o 
  12   8   0       98.05      105.48     25.40 o 
  14   8   0      466.78      415.32     75.51 o 
  16   8   0        0.94       -0.77     26.43 o 
   1   9   0       20.02       13.78     18.63 o 
   3   9   0      336.79      377.57     50.34 o 
   5   9   0       19.67       13.09     12.57 o 
   7   9   0      467.73      498.18     33.92 o 
   9   9   0        3.89       11.58     16.76 o 
  11   9   0      632.52      674.12     44.66 o 
  13   9   0       63.04       54.93     24.73 o 
   0  10   0      192.17      135.92     40.27 o 
   2  10   0       23.80       10.07     27.69 o 
   4  10   0        1.42       27.69     30.21 o 
   6  10   0      130.68      130.89     42.79 o 
   8  10   0        8.75       -3.36     17.15 o 
  10  10   0       10.33        1.14     18.63 o 
   1  11   0      534.91      480.77     70.48 o 
   3  11   0      334.63      327.23     60.41 o 
   5  11   0        1.56       22.65     35.24 o 
 -23   1   1      153.93      133.46     29.33 o 
 -21   1   1       17.42       -8.09     25.64 o 
 -19   1   1     2233.61     2182.33     62.19 o 
 -17   1   1       92.11       91.45     16.29 o 
 -15   1   1        7.27       14.54     11.71 o 
 -13   1   1      160.26      186.25     17.08 o 
 -11   1   1     6820.21     7223.62    106.63 o 
  -9   1   1       36.40       32.52      9.45 o 
  -7   1   1    12148.69    12490.51    146.33 o 
  -5   1   1    20004.22    20509.66    230.53 o 
  -3   1   1     8499.86     8594.86    136.61 o 
   3   1   1    55411.20    52187.08    648.72 o 
   5   1   1      218.85      168.62      7.14 o 
   7   1   1     1414.08     1745.03     28.52 o 
   9   1   1      838.53      941.82     24.16 o 
  11   1   1       10.82       10.19     11.63 o 
  13   1   1      268.54      337.22     19.23 o 
  15   1   1     2685.11     2913.22     57.81 o 
  17   1   1      388.45      400.61     22.77 o 
  19   1   1     1430.69     1388.22     49.54 o 
  21   1   1       46.83       15.51     18.78 o 
  23   1   1        6.56      -14.40     21.77 o 
 -22   2   1      722.90      685.27     39.30 o 
 -20   2   1      236.42      226.68     25.19 o 
 -18   2   1     5121.17     5118.24    105.09 o 
 -16   2   1      185.33      171.15     21.95 o 
 -14   2   1    19546.71    20435.22    272.09 o 
 -12   2   1       52.42       48.56     13.44 o 
 -10   2   1    17702.39    18724.11    218.13 o 
  -8   2   1      270.00      283.34     15.24 o 
  -6   2   1     3023.61     3148.04     48.25 o 
  -4   2   1     4610.95     4726.21     57.32 o 
  -2   2   1    72333.25    70673.13    863.78 o 
   0   2   1    37758.01    37540.11    352.27 o 
   2   2   1    19665.25    19549.32    241.28 o 
   4   2   1    35715.13    35294.77    391.93 o 
   6   2   1      534.46      520.75     14.11 o 
   8   2   1     1651.09     1786.90     33.66 o 
  10   2   1      485.13      470.25     16.58 o 
  12   2   1       34.77       68.97     12.40 o 
  14   2   1      929.10      940.67     31.18 o 
  16   2   1        0.04      -15.02     20.75 o 
  18   2   1       83.71       63.84     18.52 o 
  20   2   1       62.08       55.62     19.60 o 
  22   2   1        1.76      -32.84     32.84 o 
 -21   3   1      530.39      453.29     31.41 o 
 -19   3   1       93.54       86.74     21.04 o 
 -17   3   1     2504.66     2515.05     64.06 o 
 -15   3   1      245.66      294.83     22.54 o 
 -13   3   1       32.23       30.68     11.49 o 
 -11   3   1     1019.30     1023.59     27.57 o 
  -9   3   1      311.77      278.38     11.54 o 
  -7   3   1     1263.43     1361.77     22.84 o 
  -5   3   1     1237.84     1247.64     19.37 o 
  -3   3   1     3129.66     3006.20     52.79 o 
  -1   3   1        9.42       13.08      2.73 o 
   1   3   1       76.05      134.96      9.41 o 
   3   3   1     6388.21     6495.96     87.77 o 
   5   3   1     1133.04     1195.42     20.46 o 
   7   3   1        3.06        1.60      4.87 o 
   9   3   1      621.52      630.85     16.67 o 
  11   3   1      555.87      570.05     20.84 o 
  13   3   1        0.00       -5.29     13.22 o 
  15   3   1       79.58       76.44     15.85 o 
  17   3   1      723.12      698.76     33.34 o 
  19   3   1      495.15      505.67     30.33 o 
  21   3   1      916.44      925.25     41.44 o 
 -20   4   1      351.47      380.85     46.69 o 
 -18   4   1       75.91       77.34     20.93 o 
 -16   4   1     1808.36     1865.33     55.14 o 
 -14   4   1     1005.62     1030.12     34.20 o 
 -12   4   1     4023.94     4123.74     79.26 o 
 -10   4   1     2372.09     2387.01     37.52 o 
  -8   4   1     4454.25     4333.65     56.28 o 
  -6   4   1      221.64      259.41     16.29 o 
  -4   4   1     4022.47     4538.05     77.44 o 
  -2   4   1      175.34      169.24      9.62 o 
   0   4   1     3656.15     3781.70     47.72 o 
   2   4   1       18.81       20.41      3.73 o 
   4   4   1     3361.35     3451.92     54.05 o 
   6   4   1     6593.74     6667.02    158.58 o 
   8   4   1      893.00      875.79     23.62 o 
  10   4   1     8730.12     8953.60    109.44 o 
  12   4   1     2520.98     2641.49     56.98 o 
  14   4   1     1779.54     1792.81     46.95 o 
  16   4   1       93.70       79.81     16.47 o 
  18   4   1        0.15       -3.66     15.16 o 
  20   4   1      103.39       58.95     19.10 o 
 -21   5   1        5.78      -26.29     26.29 o 
 -19   5   1       59.33       35.81     24.46 o 
 -17   5   1      809.86      847.49     34.05 o 
 -15   5   1        3.13      -12.25     12.25 o 
 -13   5   1     1684.81     1753.13     43.22 o 
 -11   5   1        7.92       14.41      9.45 o 
  -9   5   1      232.25      199.38     22.20 o 
  -7   5   1       64.72       78.93     17.42 o 
  -5   5   1        2.82       19.30     10.17 o 
  -3   5   1        0.30       -5.56      5.56 o 
  -1   5   1     1880.83     1711.37     38.51 o 
   1   5   1       52.98       49.11      6.65 o 
   3   5   1     2299.73     2406.75     47.13 o 
   5   5   1     2002.63     2066.73     39.72 o 
   7   5   1       21.41       17.58     13.04 o 
   9   5   1     3469.97     3596.88     89.87 o 
  11   5   1      251.36      244.34     15.98 o 
  13   5   1        9.35        3.50     12.10 o 
  15   5   1      270.53      301.63     19.79 o 
  17   5   1        3.73      -12.49     12.49 o 
  19   5   1      362.02      353.08     47.62 o 
 -18   6   1       98.75       22.65     39.02 o 
 -16   6   1       72.68       39.84     25.76 o 
 -14   6   1       14.31      -21.14     21.14 o 
 -12   6   1     2076.37     2049.20     58.87 o 
 -10   6   1      302.41      305.89     23.16 o 
  -8   6   1     6911.60     6712.71    125.89 o 
  -6   6   1     4220.83     4092.94     78.70 o 
  -4   6   1     1044.24     1015.94     30.58 o 
  -2   6   1     4091.24     3976.10     61.96 o 
   0   6   1        1.19        7.55     12.46 o 
   2   6   1      143.03      114.92      9.89 o 
   4   6   1      598.12      554.89     23.19 o 
   6   6   1     2274.51     2225.28     50.95 o 
   8   6   1     1852.40     1893.37     49.13 o 
  10   6   1     1990.05     1880.01     52.05 o 
  12   6   1      721.82      719.95     36.27 o 
  14   6   1       20.05        0.55     20.41 o 
  16   6   1        4.87      -21.14     21.14 o 
  18   6   1        2.37       -6.29     23.14 o 
 -17   7   1      140.09      142.29     32.89 o 
 -15   7   1      214.67      245.64     36.50 o 
 -13   7   1      100.14       75.60     24.73 o 
 -11   7   1      133.76      136.60     24.73 o 
  -9   7   1      932.69      962.07     44.74 o 
  -7   7   1       14.74       18.06     15.05 o 
  -5   7   1     1115.49     1124.04     40.97 o 
  -3   7   1      763.19      779.34     27.75 o 
  -1   7   1      252.36      250.60     26.52 o 
   1   7   1      985.74     1053.60     47.14 o 
   3   7   1      170.99      166.30     25.17 o 
   5   7   1       29.34       39.96     13.91 o 
   7   7   1      416.05      425.31     30.21 o 
   9   7   1       90.16       82.51     21.14 o 
  11   7   1      778.39      706.71     41.57 o 
  13   7   1      622.71      651.86     59.15 o 
  15   7   1        6.26      -18.93     20.41 o 
  17   7   1      122.97       97.95     33.98 o 
 -16   8   1       16.72       -8.81     21.36 o 
 -14   8   1      155.33      201.60     33.98 o 
 -12   8   1      295.73      321.83     50.34 o 
 -10   8   1      249.91      267.79     29.63 o 
  -8   8   1     1102.09     1165.86     55.38 o 
  -6   8   1     3444.68     3484.95     88.90 o 
  -4   8   1       54.58       54.25     13.51 o 
  -2   8   1     1572.12     1516.38     60.52 o 
   0   8   1      748.24      778.95     43.58 o 
   2   8   1       50.55       57.89     19.58 o 
   4   8   1      556.03      565.11     30.10 o 
   6   8   1       13.96       -6.76     13.91 o 
   8   8   1     1834.32     2044.39     86.84 o 
  10   8   1       21.77       43.45     19.95 o 
  12   8   1     1430.95     1429.56     62.27 o 
  14   8   1       79.43       33.88     22.93 o 
  16   8   1        5.44        2.61     64.19 o 
 -13   9   1      791.07      777.76     88.10 o 
 -11   9   1      474.27      568.86     40.97 o 
  -9   9   1      215.93      210.65     47.83 o 
  -7   9   1       36.97       28.19     16.76 o 
  -5   9   1       14.67        7.55     18.88 o 
  -3   9   1      484.95      437.98     52.86 o 
  -1   9   1      452.63      490.75     41.80 o 
   1   9   1      606.28      642.10     45.36 o 
   3   9   1      160.91      151.03     37.76 o 
   5   9   1        3.53        9.57     12.57 o 
   7   9   1      302.60      345.53     39.02 o 
   9   9   1       51.50       31.69     18.63 o 
  11   9   1     1794.10     1997.53    153.54 o 
  13   9   1      233.79      226.01     33.98 o 
 -10  10   1        6.59       -3.66     22.65 o 
  -8  10   1      225.95      242.76     26.52 o 
  -6  10   1      137.53      143.48     42.79 o 
  -4  10   1      732.54      692.21     70.48 o 
  -2  10   1       50.96       78.03     35.24 o 
   0  10   1       17.03       -6.35     18.63 o 
   2  10   1       89.84       83.07     37.76 o 
   4  10   1      405.12      347.36     55.38 o 
   6  10   1       52.56       85.58     37.76 o 
   8  10   1      236.90      280.40     30.21 o 
  10  10   1        2.88       -9.19     21.40 o 
  -5  11   1       60.37       27.69     35.24 o 
  -3  11   1       31.77        2.52     30.21 o 
  -1  11   1       21.30       60.41     40.27 o 
   1  11   1      230.29      206.40     55.38 o 
   3  11   1       17.36       25.17     32.72 o 
   5  11   1        4.03       35.24     35.24 o 
 -22   0   2        3.82      -32.72     32.72 o 
 -20   0   2     1990.49     2074.11    105.72 o 
 -18   0   2      193.23      170.74     28.31 o 
 -16   0   2    12563.18    12912.52    264.30 o 
 -14   0   2     1650.15     1745.69     59.61 o 
 -12   0   2      734.71      662.77     34.40 o 
 -10   0   2     2292.42     2536.05     65.86 o 
  -8   0   2     5133.80     5090.23    106.79 o 
  -6   0   2    11947.16    11757.98    217.15 o 
  -4   0   2    42480.07    43430.01   1920.57 o 
   2   0   2      442.06      401.81     25.17 o 
   4   0   2     4579.69     4609.84     88.09 o 
   6   0   2    20784.69    20323.91    362.20 o 
   8   0   2     1692.27     1715.83     46.28 o 
  10   0   2     5203.44     5624.82    118.35 o 
  12   0   2      127.61      144.58     19.58 o 
  14   0   2     1240.40     1259.46     65.45 o 
  16   0   2     1093.87     1188.65     71.74 o 
  18   0   2     1009.11     1046.49     80.55 o 
  20   0   2      629.85      568.87     55.38 o 
  22   0   2      997.91      797.93     65.45 o 
 -23   1   2        1.20      -12.59     22.20 o 
 -21   1   2      528.52      495.54     33.53 o 
 -19   1   2     1156.01     1128.12     45.00 o 
 -17   1   2      137.53      160.20     17.91 o 
 -15   1   2       48.28       52.53     13.30 o 
 -13   1   2       48.63       78.80     12.49 o 
 -11   1   2     1344.02     1405.55     33.91 o 
  -9   1   2     2148.74     2331.03     43.07 o 
  -7   1   2     3609.68     3891.61     59.73 o 
  -5   1   2    20852.86    20943.34    259.43 o 
  -3   1   2    21491.63    21855.30    314.87 o 
   1   1   2     2037.51     1832.08    103.24 o 
   3   1   2     2933.92     2972.28     41.18 o 
   5   1   2    37926.84    38298.69    423.26 o 
   7   1   2    10580.38    10556.89    124.49 o 
   9   1   2     7457.06     8010.08    111.33 o 
  11   1   2     2475.55     2751.21     50.25 o 
  13   1   2       35.33       45.44     12.23 o 
  15   1   2      558.41      595.75     29.07 o 
  17   1   2       29.60        9.95     14.33 o 
  19   1   2      739.79      762.26     46.38 o 
  21   1   2      226.46      239.43     25.93 o 
  23   1   2      890.89      971.66     52.30 o 
 -22   2   2       17.49       -8.00     41.04 o 
 -20   2   2      107.33      103.77     21.48 o 
 -18   2   2     1057.99     1038.67     43.26 o 
 -16   2   2       99.53       96.01     18.37 o 
 -14   2   2     5522.69     5516.03    124.25 o 
 -12   2   2       41.38       26.56     11.95 o 
 -10   2   2       12.51       12.09      6.94 o 
  -8   2   2     3527.24     3766.29     52.81 o 
  -6   2   2     7225.53     7653.51    106.76 o 
  -4   2   2    25077.70    24842.28    276.91 o 
  -2   2   2    21850.79    22100.11    222.52 o 
   0   2   2    13163.45    13377.82    148.55 o 
   2   2   2      667.40      607.36     11.73 o 
   4   2   2    15808.91    15561.41    174.69 o 
   6   2   2        3.20       10.21      5.56 o 
   8   2   2      462.12      420.24     21.94 o 
  10   2   2        0.01        0.88      6.41 o 
  12   2   2      875.87      933.10     27.73 o 
  14   2   2      466.52      416.49     21.89 o 
  16   2   2      284.82      290.04     22.54 o 
  18   2   2      280.37      247.29     23.32 o 
  20   2   2       73.57       43.72     19.22 o 
  22   2   2      220.46      215.59     26.13 o 
 -21   3   2      657.57      559.59     35.56 o 
 -19   3   2       93.16       64.18     41.83 o 
 -17   3   2     1780.65     1823.14     54.44 o 
 -15   3   2     2770.20     2818.12     65.92 o 
 -13   3   2      254.91      251.24     16.88 o 
 -11   3   2      277.74      266.96     15.40 o 
  -9   3   2     1205.08     1255.74     57.92 o 
  -7   3   2      338.77      345.35     15.66 o 
  -5   3   2     7507.58     7769.10     91.25 o 
  -3   3   2     7157.90     7375.77     86.62 o 
  -1   3   2       86.71       83.93      5.95 o 
   1   3   2    10708.38    10784.76    136.86 o 
   3   3   2     1584.10     1457.50     26.30 o 
   5   3   2    15936.66    16481.40    186.84 o 
   7   3   2      155.79      150.92      7.33 o 
   9   3   2     3312.75     3497.39     49.18 o 
  11   3   2      192.59      227.19     14.34 o 
  13   3   2      479.27      543.87     25.90 o 
  15   3   2      439.40      495.62     26.92 o 
  17   3   2       41.01        5.75     14.65 o 
  19   3   2     1072.36     1079.51     42.09 o 
  21   3   2        3.90      -15.42     15.42 o 
 -20   4   2      823.33      861.86     39.94 o 
 -18   4   2        5.58      -15.35     15.54 o 
 -16   4   2      765.52      772.30     34.07 o 
 -14   4   2      372.87      386.05     23.20 o 
 -12   4   2      358.04      396.71     22.55 o 
 -10   4   2     2540.09     2522.03     39.30 o 
  -8   4   2      694.66      805.65     17.03 o 
  -6   4   2       33.12       63.30      7.74 o 
  -4   4   2      542.98      610.24     20.80 o 
  -2   4   2      874.77      956.30     21.12 o 
   0   4   2       22.37       19.73      3.24 o 
   2   4   2        6.04       -0.31      2.25 o 
   4   4   2     2244.51     2300.17     39.83 o 
   6   4   2     2502.25     2503.74     65.45 o 
   8   4   2     1777.05     1747.86     29.62 o 
  10   4   2      822.10      698.50     17.68 o 
  12   4   2      459.93      488.16     23.47 o 
  14   4   2       60.41       53.07     13.34 o 
  16   4   2       26.46       14.56     13.80 o 
  18   4   2      183.25      197.01     37.22 o 
  20   4   2       16.91      -10.49     14.91 o 
 -21   5   2      119.92       82.26     33.63 o 
 -19   5   2       89.04       94.79     19.31 o 
 -17   5   2     3244.64     3503.04     76.88 o 
 -15   5   2        7.15       -7.72     22.58 o 
 -13   5   2      320.20      355.82     33.44 o 
 -11   5   2      641.38      656.11     20.71 o 
  -9   5   2       69.49       90.63     16.43 o 
  -7   5   2      589.17      617.06     26.62 o 
  -5   5   2       37.22       38.09     10.60 o 
  -3   5   2      130.46      130.96     10.42 o 
  -1   5   2     4132.09     4259.49     62.90 o 
   1   5   2     2003.51     2215.26     33.17 o 
   3   5   2       96.27      118.66     10.92 o 
   5   5   2      671.96      627.95     20.91 o 
   7   5   2     1075.49     1167.82     36.17 o 
   9   5   2      303.54      315.90     26.70 o 
  11   5   2        7.52        4.80      7.77 o 
  13   5   2      872.82      902.37     27.83 o 
  15   5   2        2.30       -0.12     10.59 o 
  17   5   2      684.27      737.80     30.87 o 
  19   5   2       43.71       50.30     16.26 o 
 -18   6   2       29.32       25.62     23.84 o 
 -16   6   2       24.27       10.98     27.67 o 
 -14   6   2      820.61      767.34     47.66 o 
 -12   6   2        4.69      -22.04     22.04 o 
 -10   6   2      817.74      847.26     34.82 o 
  -8   6   2     2247.85     2287.20     55.47 o 
  -6   6   2     3326.38     3172.70     65.57 o 
  -4   6   2      603.12      587.76     26.40 o 
  -2   6   2      711.49      566.56     18.65 o 
   0   6   2      265.28      280.71     24.92 o 
   2   6   2       52.60       78.43      9.32 o 
   4   6   2        2.53       -6.71      8.72 o 
   6   6   2       16.33       -2.14     22.04 o 
   8   6   2     3595.85     3646.30     74.17 o 
  10   6   2      534.64      566.60     38.62 o 
  12   6   2     1458.66     1432.31     71.74 o 
  14   6   2       46.96       -2.52     20.41 o 
  16   6   2       11.11       -8.81     21.36 o 
  18   6   2        0.38      -23.14     23.14 o 
 -17   7   2       42.47       80.23     28.31 o 
 -15   7   2       10.24       -6.57     20.41 o 
 -13   7   2       12.67       30.75     20.41 o 
 -11   7   2      783.84      737.98     42.61 o 
  -9   7   2      273.14      311.96     29.01 o 
  -7   7   2        1.32       -9.57     13.26 o 
  -5   7   2     1138.39     1222.82     60.41 o 
  -3   7   2    10252.05    10139.10    164.00 o 
  -1   7   2      844.50      943.92     62.93 o 
   1   7   2     6086.53     5761.35    156.06 o 
   3   7   2      476.00      443.15     25.54 o 
   5   7   2     2465.58     2603.97     70.76 o 
   7   7   2       61.15       69.04     18.88 o 
   9   7   2     3078.87     3019.92     85.21 o 
  11   7   2       11.84       65.18     37.76 o 
  13   7   2      595.02      578.28     42.27 o 
  15   7   2      281.42      303.34     85.58 o 
  17   7   2        0.96      -21.14     21.14 o 
 -16   8   2      170.80      194.24     34.40 o 
 -14   8   2      304.93      346.80     37.50 o 
 -12   8   2      293.44      271.63     69.22 o 
 -10   8   2      632.85      614.18     39.31 o 
  -8   8   2        1.06       -2.37     15.05 o 
  -6   8   2     2218.18     2300.75     88.10 o 
  -4   8   2      145.48      145.58     17.62 o 
  -2   8   2      957.24      968.78     48.92 o 
   0   8   2      170.41      115.64     22.20 o 
   2   8   2       56.90       46.39     18.63 o 
   4   8   2      120.60      113.27     15.51 o 
   6   8   2      333.19      333.07     27.01 o 
   8   8   2      756.80      799.99     42.29 o 
  10   8   2      437.11      376.40     33.86 o 
  12   8   2       63.44       56.99     22.20 o 
  14   8   2      402.08      411.29     38.67 o 
  16   8   2        7.71       -6.08     21.14 o 
 -13   9   2        0.26      -13.84     19.58 o 
 -11   9   2       45.71       46.32     20.94 o 
  -9   9   2      381.38      340.75     31.20 o 
  -7   9   2      109.98      127.15     20.48 o 
  -5   9   2     2989.16     3048.47     79.15 o 
  -3   9   2      201.21      178.72     40.27 o 
  -1   9   2     1036.76     1043.41     57.89 o 
   1   9   2       71.45       64.39     45.31 o 
   3   9   2      381.56      407.77     52.86 o 
   5   9   2      116.29      129.95     18.01 o 
   7   9   2        5.12       11.66     16.29 o 
   9   9   2      171.99      220.17     35.24 o 
  11   9   2     1194.91     1248.92     66.70 o 
  13   9   2      756.72      851.74     51.99 o 
 -10  10   2      200.50      207.53     27.82 o 
  -8  10   2        1.50      -14.87     14.87 o 
  -6  10   2      249.67      304.49     32.72 o 
  -4  10   2       38.32      103.20     37.76 o 
  -2  10   2      679.75      596.56     67.96 o 
   0  10   2       12.54       17.40     20.41 o 
   2  10   2      233.33      213.96     47.83 o 
   4  10   2       73.72       45.31     32.72 o 
   6  10   2      109.44       17.62     32.72 o 
   8  10   2       24.29       37.53     17.48 o 
  10  10   2        0.11      -12.23     18.12 o 
  -5  11   2       19.69       12.59     35.24 o 
  -3  11   2        2.60       30.21     32.72 o 
  -1  11   2        8.16       22.65     32.72 o 
   1  11   2        0.32       -2.52     32.72 o 
   3  11   2       44.69        7.55     35.24 o 
   5  11   2       11.39       -5.03     32.72 o 
 -23   1   3       29.87        1.86     23.98 o 
 -21   1   3      686.22      576.88     35.77 o 
 -19   1   3       59.60       31.27     18.78 o 
 -17   1   3      520.07      534.65     26.25 o 
 -15   1   3      694.96      726.00     27.94 o 
 -13   1   3       45.94       53.88     10.96 o 
 -11   1   3     3025.43     3115.31     56.31 o 
  -9   1   3    14785.75    15673.61    207.02 o 
  -7   1   3     3423.93     3310.77     52.81 o 
  -5   1   3    70535.79    69420.80   1072.14 o 
  -3   1   3      724.54      698.58     17.52 o 
  -1   1   3     4235.32     3504.72    225.98 o 
   1   1   3      262.55      230.66      6.33 o 
   3   1   3     1145.41     1025.12     18.09 o 
   5   1   3    35312.77    35095.05    387.46 o 
   7   1   3     1614.17     1590.75     26.27 o 
   9   1   3    22312.71    23224.61    294.80 o 
  11   1   3      101.20      138.66     12.77 o 
  13   1   3      874.35      998.59     30.47 o 
  15   1   3       38.22       28.48     12.77 o 
  17   1   3       82.76       70.74     15.95 o 
  19   1   3      603.67      666.92     35.28 o 
  21   1   3       20.23       -4.35     19.34 o 
  23   1   3        0.04      -11.75     21.14 o 
 -22   2   3      867.17      813.28     42.57 o 
 -20   2   3       63.06       36.00     19.60 o 
 -18   2   3     1778.91     1790.19     55.54 o 
 -16   2   3        7.47       -2.52     14.00 o 
 -14   2   3      217.73      220.80     19.42 o 
 -12   2   3      252.05      315.51     17.21 o 
 -10   2   3       94.27       97.92     10.42 o 
  -8   2   3     4305.51     4639.41     62.51 o 
  -6   2   3      622.05      635.27     16.82 o 
  -4   2   3     9910.38    10068.80    151.56 o 
  -2   2   3      290.11      254.92     13.13 o 
   0   2   3     3301.93     3200.74     44.33 o 
   2   2   3     5544.60     5431.40     57.87 o 
   4   2   3     1152.85     1092.55     16.72 o 
   6   2   3     1461.54     1457.26     26.21 o 
   8   2   3     2604.44     2836.09     46.87 o 
  10   2   3       71.09       72.24      8.35 o 
  12   2   3     2074.76     2348.83     58.76 o 
  14   2   3       37.51       24.94     12.49 o 
  16   2   3     1076.67     1129.41     39.24 o 
  18   2   3       26.20       -0.50     15.54 o 
  20   2   3      366.83      351.25     26.92 o 
  22   2   3      103.43      128.34     23.93 o 
 -21   3   3      129.51       87.20     22.15 o 
 -19   3   3      415.13      366.31     29.90 o 
 -17   3   3      274.24      197.16     28.67 o 
 -15   3   3       75.38       74.38     16.65 o 
 -13   3   3      986.71     1006.22     30.12 o 
 -11   3   3      116.61      136.18     12.26 o 
  -9   3   3      293.67      380.40     27.98 o 
  -7   3   3     2297.99     2524.76     36.99 o 
  -5   3   3     2499.37     2542.17     37.77 o 
  -3   3   3       90.80       90.85      4.85 o 
  -1   3   3     2406.14     2474.86     37.60 o 
   1   3   3     5574.52     5820.75     78.29 o 
   3   3   3       55.18       58.12      6.84 o 
   5   3   3     8425.11     9168.62    105.74 o 
   7   3   3     3424.12     3801.69     49.72 o 
   9   3   3      985.02     1128.18     22.54 o 
  11   3   3       14.40       15.16      9.48 o 
  13   3   3      222.63      243.62     30.39 o 
  15   3   3      374.93      386.61     24.36 o 
  17   3   3       26.65        6.70     14.91 o 
  19   3   3      112.75      117.86     19.85 o 
  21   3   3     1212.58     1385.45     67.98 o 
 -20   4   3      941.28      959.84     43.12 o 
 -18   4   3       11.13      -14.57     14.91 o 
 -16   4   3      476.26      474.46     30.56 o 
 -14   4   3       95.93       97.87     16.19 o 
 -12   4   3      115.74      127.56     15.85 o 
 -10   4   3      645.33      660.36     17.99 o 
  -8   4   3      761.93      854.43     17.83 o 
  -6   4   3    10912.53    11390.33    121.22 o 
  -4   4   3       82.28      130.47      7.45 o 
  -2   4   3     4792.46     5354.24     60.06 o 
   0   4   3     2641.79     2562.52     31.66 o 
   2   4   3      208.17      269.07     11.31 o 
   4   4   3       62.33       50.26      9.43 o 
   6   4   3      529.94      456.36     25.76 o 
   8   4   3     1923.79     1916.16     31.87 o 
  10   4   3     1834.78     1874.13     30.98 o 
  12   4   3      409.01      377.08     20.13 o 
  14   4   3       15.93        9.85     11.96 o 
  16   4   3       26.59       24.30     13.59 o 
  18   4   3       71.48       57.66     16.76 o 
  20   4   3      102.83      108.43     24.28 o 
 -21   5   3       17.69       -0.16     22.51 o 
 -19   5   3       77.45       63.95     18.31 o 
 -17   5   3     1624.35     1584.85     48.16 o 
 -15   5   3       95.99       72.49     15.13 o 
 -13   5   3     6929.02     7072.06    122.93 o 
 -11   5   3      187.24      214.55     10.42 o 
  -9   5   3     6586.26     6815.16     99.06 o 
  -7   5   3      334.26      335.02     19.82 o 
  -5   5   3     4418.56     4807.48    118.71 o 
  -3   5   3       12.27       38.97      8.11 o 
  -1   5   3     1449.01     1639.54     23.12 o 
   1   5   3        7.07        9.10      5.73 o 
   3   5   3       44.10       25.70      7.48 o 
   5   5   3       81.63      111.50     12.39 o 
   7   5   3     3935.59     3993.45     76.71 o 
   9   5   3     1861.10     1963.37     60.52 o 
  11   5   3      291.57      286.64     25.76 o 
  13   5   3     2351.00     2351.35     51.28 o 
  15   5   3       86.08       78.01     12.78 o 
  17   5   3       98.75       70.34     14.39 o 
  19   5   3      209.38      220.17     20.37 o 
 -18   6   3       73.48       77.29     37.76 o 
 -16   6   3      101.39      109.53     35.90 o 
 -14   6   3      208.32      175.43     30.10 o 
 -12   6   3      379.51      377.98     27.54 o 
 -10   6   3        1.16      -12.54     12.54 o 
  -8   6   3       33.22       14.67     13.51 o 
  -6   6   3      461.62      485.62     23.71 o 
  -4   6   3       36.15       42.36     11.44 o 
  -2   6   3     2033.55     2092.98     53.04 o 
   0   6   3      578.77      517.97     20.38 o 
   2   6   3      737.01      793.06     19.42 o 
   4   6   3      366.49      397.95     20.92 o 
   6   6   3        5.21       10.53     11.07 o 
   8   6   3     4640.59     4555.15     87.31 o 
  10   6   3      178.05      177.97     19.13 o 
  12   6   3        9.35        9.35     18.63 o 
  14   6   3        1.56       -4.43     18.63 o 
  16   6   3      250.84      250.53     32.89 o 
  18   6   3        5.48      -19.34     19.34 o 
 -17   7   3        3.01        7.36     23.98 o 
 -15   7   3      697.24      721.01     49.74 o 
 -13   7   3        2.00        3.78     19.58 o 
 -11   7   3        7.46       -5.03     16.02 o 
  -9   7   3        5.43       16.43     16.84 o 
  -7   7   3     1835.37     1764.97     58.01 o 
  -5   7   3       49.37       53.98     17.62 o 
  -3   7   3     4110.48     4050.86     77.77 o 
  -1   7   3      582.14      661.98     38.24 o 
   1   7   3     1617.99     1513.90     57.89 o 
   3   7   3        9.83       14.20     16.36 o 
   5   7   3     1450.65     1474.21     49.59 o 
   7   7   3        0.10       -4.70     13.84 o 
   9   7   3       55.21       80.33     19.95 o 
  11   7   3      101.50      113.91     22.93 o 
  13   7   3      106.88      104.74     24.16 o 
  15   7   3      308.11      340.90     37.25 o 
  17   7   3        2.14      -13.68     19.95 o 
 -16   8   3        1.00      -21.40     21.40 o 
 -14   8   3       86.19       67.44     41.53 o 
 -12   8   3        0.85      -16.02     32.72 o 
 -10   8   3       19.82      -15.77     20.14 o 
  -8   8   3     1228.82     1221.27     49.59 o 
  -6   8   3        1.27        3.86     13.26 o 
  -4   8   3      599.95      635.29     30.10 o 
  -2   8   3      225.75      227.57     27.55 o 
   0   8   3      171.30      152.77     23.98 o 
   2   8   3      233.92      265.53     29.33 o 
   4   8   3      263.09      267.54     21.70 o 
   6   8   3     1510.10     1571.74     75.51 o 
   8   8   3      486.26      471.80     33.86 o 
  10   8   3       45.62       51.11     19.95 o 
  12   8   3      618.22      721.96     46.49 o 
  14   8   3       23.56        7.76     21.14 o 
  16   8   3      875.04      915.61     56.21 o 
 -13   9   3      408.41      320.94     40.27 o 
 -11   9   3       51.88       63.49     41.53 o 
  -9   9   3       32.82       30.92     18.12 o 
  -7   9   3       44.12       42.67     21.40 o 
  -5   9   3       16.46       20.77     12.95 o 
  -3   9   3       32.84       45.31     27.69 o 
  -1   9   3        2.27        5.54     20.14 o 
   1   9   3       17.15       -0.56     16.36 o 
   3   9   3      136.05      113.27     35.24 o 
   5   9   3       55.73       78.03     35.24 o 
   7   9   3       43.97       24.16     16.76 o 
   9   9   3      100.12      143.13     24.68 o 
  11   9   3      176.85      165.84     41.53 o 
  13   9   3      823.51      844.16     52.54 o 
 -10  10   3       70.87       23.31     20.14 o 
  -8  10   3        0.16       -7.55     16.29 o 
  -6  10   3       10.03       13.62     16.36 o 
  -4  10   3      458.59      427.91     60.41 o 
  -2  10   3       45.37       61.12     22.20 o 
   0  10   3       57.49       58.73     23.59 o 
   2  10   3      167.20      143.48     42.79 o 
   4  10   3       18.06       60.41     35.24 o 
   6  10   3      362.76      377.57     60.41 o 
   8  10   3      119.97      177.61     23.96 o 
  10  10   3      207.20      207.54     66.70 o 
  -5  11   3      144.53      166.13     50.34 o 
  -3  11   3       59.97       83.07     40.27 o 
  -1  11   3      475.09      517.24     49.74 o 
   1  11   3      778.31      682.14     78.03 o 
   3  11   3      232.24      266.82     57.89 o 
   5  11   3       60.56       52.86     37.76 o 
 -22   0   4      158.79      178.72     45.31 o 
 -20   0   4      864.39      928.82     73.00 o 
 -18   0   4     4339.51     4604.28    122.77 o 
 -16   0   4       93.93       69.34     19.34 o 
 -14   0   4      450.66      470.85     39.02 o 
 -12   0   4       11.68       11.08     13.84 o 
 -10   0   4    11022.62    11616.39    226.04 o 
  -8   0   4      470.84      385.38     21.36 o 
  -6   0   4     2151.46     2267.93     78.03 o 
  -4   0   4      120.42      108.24     15.10 o 
  -2   0   4    11498.63     9995.51    256.75 o 
   0   0   4    23465.40    20514.58    516.01 o 
   2   0   4     6724.67     6586.84    125.07 o 
   4   0   4     1155.38     1020.99     27.55 o 
   6   0   4      255.56      257.04     16.84 o 
   8   0   4      106.14      100.21     12.46 o 
  10   0   4      705.30      710.89     31.11 o 
  12   0   4      214.82      273.11     23.14 o 
  14   0   4       80.06       80.55     19.34 o 
  16   0   4      369.54      367.29     29.01 o 
  18   0   4        1.27      -14.38     21.40 o 
  20   0   4        0.82      -22.65     22.65 o 
  22   0   4      709.43      810.51     65.45 o 
 -23   1   4      143.37       91.99     29.33 o 
 -21   1   4        1.77      -18.37     18.37 o 
 -19   1   4      111.68       67.51     21.85 o 
 -17   1   4      432.15      408.28     37.06 o 
 -15   1   4     1246.32     1278.75     36.77 o 
 -13   1   4      355.37      367.26     19.36 o 
 -11   1   4      278.91      256.23     15.02 o 
  -9   1   4    13206.07    13680.93    183.10 o 
  -7   1   4      227.58      288.91     14.17 o 
  -5   1   4    12532.13    12385.48    185.52 o 
  -3   1   4      772.58      728.78     17.89 o 
  -1   1   4     1840.93     1812.24     37.76 o 
   1   1   4     1213.08     1127.75     20.71 o 
   3   1   4     1982.60     1756.75     57.95 o 
   5   1   4     1288.05     1331.51     21.35 o 
   7   1   4     4567.46     4819.92     68.86 o 
   9   1   4     1666.97     1682.47     41.78 o 
  11   1   4      475.20      481.92     20.67 o 
  13   1   4      594.53      637.97     25.02 o 
  15   1   4      477.50      500.75     23.58 o 
  17   1   4      187.27      148.78     19.93 o 
  19   1   4      239.34      224.01     23.87 o 
  21   1   4        1.31        4.38     20.41 o 
 -22   2   4       24.99      -19.22     19.22 o 
 -20   2   4     1393.37     1351.11     50.30 o 
 -18   2   4       11.75      -15.59     15.64 o 
 -16   2   4      129.83      126.86     18.78 o 
 -14   2   4        4.56       13.73     11.26 o 
 -12   2   4       13.28       34.60     10.14 o 
 -10   2   4     1157.38     1339.68     31.65 o 
  -8   2   4      590.25      561.48     15.58 o 
  -6   2   4      122.40       87.62      7.03 o 
  -4   2   4    12426.20    12624.24    230.45 o 
  -2   2   4    15867.51    15877.22    195.95 o 
   0   2   4     2216.71     2214.87     29.01 o 
   2   2   4    14579.31    14731.96    165.25 o 
   4   2   4     2692.89     2923.00     37.05 o 
   6   2   4      298.09      294.64     11.93 o 
   8   2   4      916.04      991.49     20.22 o 
  10   2   4     2699.73     2965.77     44.86 o 
  12   2   4      267.17      278.37     16.34 o 
  14   2   4       19.97      -10.07     10.64 o 
  16   2   4       27.37       45.56     15.54 o 
  18   2   4        0.31      -18.00     26.19 o 
  20   2   4      133.48      118.97     20.92 o 
  22   2   4       55.54       36.72     28.72 o 
 -21   3   4        9.98      -30.46     30.79 o 
 -19   3   4     2517.73     2562.23     68.47 o 
 -17   3   4       12.12        2.92     15.45 o 
 -15   3   4       98.33      111.50     17.75 o 
 -13   3   4      462.36      428.71     20.32 o 
 -11   3   4       98.53       96.42      9.42 o 
  -9   3   4        6.03        6.27      6.33 o 
  -7   3   4     4230.29     4497.77     79.32 o 
  -5   3   4    20202.36    22298.98    280.58 o 
  -3   3   4      183.43      187.16      6.94 o 
  -1   3   4    21078.56    21722.65    238.84 o 
   1   3   4     1458.21     1569.89     20.33 o 
   3   3   4      281.01      250.40     12.39 o 
   5   3   4       12.04       21.36      4.90 o 
   7   3   4        5.51       10.85      4.36 o 
   9   3   4       51.78       50.22      7.26 o 
  11   3   4      286.70      287.71     15.47 o 
  13   3   4      565.18      541.62     25.54 o 
  15   3   4      408.70      413.01     25.13 o 
  17   3   4       59.69       32.99     16.12 o 
  19   3   4      114.27       98.22     19.53 o 
  21   3   4      105.63      120.83     21.57 o 
 -20   4   4      799.45      768.17     38.76 o 
 -18   4   4        0.89      -14.28     19.18 o 
 -16   4   4      334.71      349.09     25.34 o 
 -14   4   4       27.54        7.24     12.92 o 
 -12   4   4     1699.42     1733.87     45.92 o 
 -10   4   4      106.25      145.72      9.45 o 
  -8   4   4      391.24      357.52     12.34 o 
  -6   4   4     4846.56     4849.15     56.78 o 
  -4   4   4     3472.01     3948.99     51.15 o 
  -2   4   4     1207.97     1487.31     21.50 o 
   0   4   4       24.75       25.17      4.78 o 
   2   4   4     9987.62    10456.68    428.92 o 
   4   4   4       30.60       13.33      7.67 o 
   6   4   4     6607.88     6781.99    135.27 o 
   8   4   4      686.56      634.53     13.84 o 
  10   4   4      196.08      180.14     10.10 o 
  12   4   4     1440.63     1473.95     37.86 o 
  14   4   4        3.28       -5.12     11.73 o 
  16   4   4        3.41      -11.22     15.70 o 
  18   4   4       63.11       47.08     16.70 o 
  20   4   4        0.69       -7.47     22.56 o 
 -19   5   4      206.46      149.94     31.70 o 
 -17   5   4     2163.55     2271.94     92.91 o 
 -15   5   4       44.70       18.46     26.90 o 
 -13   5   4       17.54       12.48     14.86 o 
 -11   5   4     2353.25     2354.07     51.59 o 
  -9   5   4      103.51      117.15      7.41 o 
  -7   5   4        0.55        5.41     17.71 o 
  -5   5   4      116.04      104.70     13.08 o 
  -3   5   4       57.43       62.66      8.32 o 
  -1   5   4      495.04      515.86     11.76 o 
   1   5   4     2680.07     2889.52     47.35 o 
   3   5   4       82.76      106.27      9.28 o 
   5   5   4      634.27      701.27     25.57 o 
   7   5   4      262.17      318.97     19.73 o 
   9   5   4      747.52      753.16     37.38 o 
  11   5   4      950.38      972.40     42.72 o 
  13   5   4      539.32      552.62     23.46 o 
  15   5   4      251.41      247.06     17.73 o 
  17   5   4      113.05      138.98     22.42 o 
  19   5   4      737.99      777.22     55.31 o 
 -18   6   4       11.24        1.32     37.76 o 
 -16   6   4      130.73      143.00     38.45 o 
 -14   6   4       20.76       25.04     21.33 o 
 -12   6   4       69.61       30.23     23.74 o 
 -10   6   4      740.53      757.35     43.83 o 
  -8   6   4     1840.91     1903.82     50.28 o 
  -6   6   4     1491.50     1410.97     63.16 o 
  -4   6   4      496.04      497.60     22.07 o 
  -2   6   4       13.18        2.16      7.17 o 
   0   6   4       25.50       21.82      6.76 o 
   2   6   4      614.15      670.18     18.27 o 
   4   6   4     1786.72     1839.03     43.38 o 
   6   6   4        8.19       14.99     11.07 o 
   8   6   4      353.25      333.44     33.50 o 
  10   6   4      489.74      494.91     27.73 o 
  12   6   4      310.13      316.06     28.95 o 
  14   6   4       40.77       37.34     35.24 o 
  16   6   4      210.06      206.09     29.33 o 
  18   6   4       20.07       16.50     23.98 o 
 -17   7   4       19.89       23.91     24.92 o 
 -15   7   4       41.76       13.84     21.36 o 
 -13   7   4      402.82      472.84     38.24 o 
 -11   7   4      292.92      299.26     30.10 o 
  -9   7   4      252.90      261.15     35.24 o 
  -7   7   4      108.18      103.81     20.14 o 
  -5   7   4       98.97       86.34     26.43 o 
  -3   7   4        6.10        7.80      9.13 o 
  -1   7   4     1062.47     1034.54     65.45 o 
   1   7   4     1538.70     1500.36     56.96 o 
   3   7   4     2466.91     2528.52    113.27 o 
   5   7   4     1737.21     1798.21     56.20 o 
   7   7   4      567.73      585.40     42.79 o 
   9   7   4        9.21       -5.03     14.24 o 
  11   7   4     2402.14     2202.80     74.88 o 
  13   7   4       84.03      105.95     23.59 o 
  15   7   4       76.56       41.53     23.14 o 
  17   7   4       87.95       95.03     31.46 o 
 -16   8   4      230.05      243.73     35.46 o 
 -14   8   4        6.12      -12.59     20.14 o 
 -12   8   4        6.92       -8.15     18.63 o 
 -10   8   4       29.29       13.84     17.80 o 
  -8   8   4      543.89      550.59     34.92 o 
  -6   8   4       50.59       38.88     15.72 o 
  -4   8   4       55.90       60.41     13.51 o 
  -2   8   4       80.90       61.67     19.58 o 
   0   8   4       77.57       69.11     19.34 o 
   2   8   4      802.55      815.55     62.93 o 
   4   8   4      261.05      375.05     47.83 o 
   6   8   4     1338.66     1444.10     52.54 o 
   8   8   4     1490.15     1477.84     56.20 o 
  10   8   4      329.42      329.69     32.57 o 
  12   8   4      258.90      282.90     33.06 o 
  14   8   4       80.78       82.90     26.52 o 
  16   8   4       47.36       52.69     25.99 o 
 -13   9   4       64.40       27.69     27.69 o 
 -11   9   4      256.31      265.26     31.20 o 
  -9   9   4        0.17      -15.05     15.05 o 
  -7   9   4      555.17      605.07     33.92 o 
  -5   9   4      277.62      293.14     56.64 o 
  -3   9   4     1145.57     1089.92     78.03 o 
  -1   9   4      591.85      567.91     43.58 o 
   1   9   4       35.26       27.57     18.63 o 
   3   9   4      351.19      359.95     52.86 o 
   5   9   4      122.50      105.72     35.24 o 
   7   9   4       34.24       74.55     39.02 o 
   9   9   4        1.42       25.86     18.63 o 
  11   9   4       61.65       57.29     22.20 o 
  13   9   4      506.69      612.29    125.86 o 
 -10  10   4      116.05       82.79     30.21 o 
  -8  10   4       14.30       34.04     17.77 o 
  -6  10   4        0.15        2.36     23.91 o 
  -4  10   4      130.81      120.82     40.27 o 
  -2  10   4      121.56      172.22     56.64 o 
   0  10   4      504.85      498.21     45.36 o 
   2  10   4      129.57       88.10     35.24 o 
   4  10   4      140.23      153.54     42.79 o 
   6  10   4        9.37       42.79     30.21 o 
   8  10   4       10.61       13.09     16.76 o 
  10  10   4        2.43      -16.18     18.12 o 
  -5  11   4       19.36       42.79     37.76 o 
  -3  11   4       86.69      100.69     42.79 o 
  -1  11   4      796.65      907.84     60.44 o 
   1  11   4       82.06      123.34     45.31 o 
   3  11   4      375.78      440.50     67.96 o 
   5  11   4       45.43       10.07     32.72 o 
 -23   1   5        1.74       -8.76     23.98 o 
 -21   1   5      442.90      439.16     33.77 o 
 -19   1   5      114.67      148.60     22.25 o 
 -17   1   5       37.48       22.83     13.17 o 
 -15   1   5     1269.79     1304.36     37.31 o 
 -13   1   5       41.06       33.94     10.97 o 
 -11   1   5      247.25      299.92     15.95 o 
  -9   1   5      530.25      545.51     19.48 o 
  -7   1   5     7243.46     7674.94    124.49 o 
  -5   1   5      516.74      537.73     22.20 o 
  -3   1   5      207.12      174.63      8.72 o 
  -1   1   5      322.06      261.68      6.64 o 
   1   1   5      347.42      370.25      9.70 o 
   3   1   5       68.70       81.53      5.34 o 
   5   1   5     6601.07     6641.34     79.23 o 
   7   1   5     1895.81     2287.77     38.31 o 
   9   1   5     1112.11     1180.68     27.52 o 
  11   1   5     1834.43     1990.70     40.16 o 
  13   1   5      221.96      239.80     20.90 o 
  15   1   5      547.00      552.82     24.69 o 
  17   1   5        0.34      -14.81     14.81 o 
  19   1   5      200.58      175.55     28.92 o 
  21   1   5       75.11       46.57     23.91 o 
 -22   2   5       29.86      -19.82     19.82 o 
 -20   2   5      528.65      582.06     35.90 o 
 -18   2   5       98.66       73.44     20.06 o 
 -16   2   5      582.13      557.45     30.30 o 
 -14   2   5      127.43      129.39     14.13 o 
 -12   2   5     3261.88     3419.49     68.67 o 
 -10   2   5      694.34      790.41     35.24 o 
  -8   2   5     2508.50     2755.80     47.37 o 
  -6   2   5     6000.52     6216.00     87.98 o 
  -4   2   5     3090.56     2932.11    105.53 o 
  -2   2   5     6125.28     6030.88     74.77 o 
   0   2   5      347.00      327.58      8.92 o 
   2   2   5        0.02       -1.26      3.18 o 
   4   2   5     1063.80     1021.45     18.56 o 
   6   2   5       60.72       66.64      7.03 o 
   8   2   5      903.68      936.22     19.84 o 
  10   2   5     2321.96     2416.51     39.21 o 
  12   2   5      521.02      550.02     22.45 o 
  14   2   5     2338.55     2471.51     49.65 o 
  16   2   5       11.75       -3.29     13.34 o 
  18   2   5      191.02      206.71     28.55 o 
  20   2   5       87.20       84.58     20.21 o 
  22   2   5        9.12      -13.67     18.13 o 
 -21   3   5      283.81      265.27     28.39 o 
 -19   3   5       48.67       13.28     17.66 o 
 -17   3   5      138.15      116.41     19.93 o 
 -15   3   5      209.42      186.02     20.00 o 
 -13   3   5       36.27       44.84     10.87 o 
 -11   3   5       89.04      101.59      9.52 o 
  -9   3   5      590.34      626.92     20.51 o 
  -7   3   5     1775.21     1864.88     35.59 o 
  -5   3   5     2783.72     2709.47     49.99 o 
  -3   3   5      353.29      399.83     10.47 o 
  -1   3   5       31.77       17.80      4.27 o 
   1   3   5     6062.85     6308.65     76.36 o 
   3   3   5        5.46       11.17      5.65 o 
   5   3   5    14785.44    15787.53    177.81 o 
   7   3   5        8.12        4.50      4.58 o 
   9   3   5       98.20      126.55      8.66 o 
  11   3   5      524.21      577.36     21.16 o 
  13   3   5      710.87      666.47     27.73 o 
  15   3   5       56.54       60.19     15.85 o 
  17   3   5      165.96      169.30     20.35 o 
  19   3   5      320.81      337.25     25.54 o 
  21   3   5        2.40      -22.61     23.15 o 
 -20   4   5       28.25      -16.34     16.34 o 
 -18   4   5      112.36       58.71     25.91 o 
 -16   4   5      227.15      214.94     22.22 o 
 -14   4   5        4.83       10.16     13.22 o 
 -12   4   5       19.70       33.35     18.84 o 
 -10   4   5     3590.28     3763.57     54.97 o 
  -8   4   5      258.19      228.97     14.10 o 
  -6   4   5     7545.54     7912.34     96.75 o 
  -4   4   5      797.88      919.95     17.68 o 
  -2   4   5        0.21        0.25      3.26 o 
   0   4   5     9140.13     9447.78    123.55 o 
   2   4   5      450.04      531.31     15.95 o 
   4   4   5      223.71      249.37     14.81 o 
   6   4   5      763.77      866.52     32.89 o 
   8   4   5       97.01       89.34      8.43 o 
  10   4   5      668.40      717.49     19.28 o 
  12   4   5        5.20       -1.78     18.22 o 
  14   4   5      363.53      355.91     21.04 o 
  16   4   5      281.78      286.27     20.68 o 
  18   4   5       10.27        5.79     14.20 o 
  20   4   5        1.81        4.17     16.81 o 
 -19   5   5      503.04      520.19     31.62 o 
 -17   5   5      210.83      179.35     21.51 o 
 -15   5   5      969.70     1075.11     38.17 o 
 -13   5   5     1480.29     1498.13     42.43 o 
 -11   5   5     1431.96     1447.03     38.76 o 
  -9   5   5     5514.73     5651.27     74.90 o 
  -7   5   5       37.94       41.63      5.44 o 
  -5   5   5      402.92      428.65     16.54 o 
  -3   5   5     1163.98     1316.58     21.35 o 
  -1   5   5      403.43      412.06     10.90 o 
   1   5   5      517.84      482.79     32.12 o 
   3   5   5       28.90       25.80      7.55 o 
   5   5   5      732.00      785.87     27.40 o 
   7   5   5        4.24        2.17     11.07 o 
   9   5   5     2358.63     2407.08     66.73 o 
  11   5   5      180.23      166.24      9.47 o 
  13   5   5       49.28       40.61      9.41 o 
  15   5   5       22.96       30.82     11.13 o 
  17   5   5      196.67      240.67     18.50 o 
  19   5   5        0.27       25.32     13.09 o 
 -18   6   5      492.20      517.27     33.98 o 
 -16   6   5       56.33       14.20     23.95 o 
 -14   6   5      213.67      199.98     16.35 o 
 -12   6   5     2778.55     2781.25     70.20 o 
 -10   6   5      180.77      171.90     19.60 o 
  -8   6   5     5221.08     5161.27     97.76 o 
  -6   6   5     1324.38     1388.94     39.02 o 
  -4   6   5       68.27       50.42     11.44 o 
  -2   6   5     1494.88     1644.83     27.92 o 
   0   6   5      430.79      469.19     16.28 o 
   2   6   5      700.07      816.40     26.45 o 
   4   6   5      296.33      314.67     17.96 o 
   6   6   5     1465.65     1534.26     40.69 o 
   8   6   5       60.01       65.23     13.95 o 
  10   6   5       92.83       88.53     16.19 o 
  12   6   5      157.97      165.34     23.14 o 
  14   6   5      240.11      257.70     29.33 o 
  16   6   5      252.89      243.32     30.26 o 
  18   6   5      213.19      212.62     51.60 o 
 -17   7   5      179.16      185.92     34.67 o 
 -15   7   5       52.81       56.46     24.73 o 
 -13   7   5       78.76       93.74     25.76 o 
 -11   7   5      304.05      291.60     30.10 o 
  -9   7   5      152.06      125.92     22.20 o 
  -7   7   5        8.46        5.82     23.91 o 
  -5   7   5       14.73        7.89     13.26 o 
  -3   7   5       49.22       63.03     11.73 o 
  -1   7   5      492.18      472.93     32.89 o 
   1   7   5        2.66        0.00     18.88 o 
   3   7   5       51.92       37.76     22.65 o 
   5   7   5       12.52       13.06     13.91 o 
   7   7   5      224.84      257.43     25.99 o 
   9   7   5      143.74      140.74     23.91 o 
  11   7   5      384.39      329.05     31.45 o 
  13   7   5      309.40      346.86     35.07 o 
  15   7   5       14.77       28.85     33.98 o 
  17   7   5       87.62      105.09     27.82 o 
 -16   8   5       16.09        2.52     23.14 o 
 -14   8   5       97.59       48.01     32.72 o 
 -12   8   5       62.25       37.43     20.41 o 
 -10   8   5       41.89       28.37     20.14 o 
  -8   8   5       43.23       25.30     17.53 o 
  -6   8   5       35.97       39.21     16.29 o 
  -4   8   5       13.67        4.45     13.84 o 
  -2   8   5       10.02       18.36     15.05 o 
   0   8   5       82.73       89.05     22.20 o 
   2   8   5      953.09      860.86     65.45 o 
   4   8   5     1708.84     1867.71     98.17 o 
   6   8   5      433.43      484.57     33.06 o 
   8   8   5      275.49      285.98     30.21 o 
  10   8   5      120.38      142.93     25.99 o 
  12   8   5        1.00        3.78     17.80 o 
  14   8   5       11.72        5.03     19.58 o 
  16   8   5      169.16      215.61     55.38 o 
 -13   9   5      602.81      483.89     41.12 o 
 -11   9   5      238.01      218.99     30.21 o 
  -9   9   5      132.53      131.12     23.91 o 
  -7   9   5      283.77      317.16     25.90 o 
  -5   9   5       81.74       56.10     36.50 o 
  -3   9   5      319.60      251.71     45.31 o 
  -1   9   5      148.28      193.73     29.33 o 
   1   9   5        5.78      -17.62     17.62 o 
   3   9   5      465.45      458.12     57.89 o 
   5   9   5     1080.89     1037.06     80.55 o 
   7   9   5       61.40       45.99     25.17 o 
   9   9   5      505.11      587.19     41.44 o 
  11   9   5       35.20       36.05     21.77 o 
  13   9   5      835.22      924.46     55.63 o 
 -10  10   5        5.46       -5.39     22.65 o 
  -8  10   5        3.95        5.03     15.22 o 
  -6  10   5      274.32      299.87     24.26 o 
  -4  10   5      212.46      246.68     47.83 o 
  -2  10   5      283.63      319.52     38.24 o 
   0  10   5        7.70        3.24     21.40 o 
   2  10   5      363.27      382.60     57.89 o 
   4  10   5       20.19       17.62     30.21 o 
   6  10   5       64.38      115.79     40.27 o 
   8  10   5       80.09       55.38     35.24 o 
  10  10   5       81.38      129.87     37.76 o 
  -5  11   5      312.30      364.98     65.45 o 
  -3  11   5       58.95       20.14     35.24 o 
  -1  11   5      901.40     1058.19     81.81 o 
   1  11   5       72.05      103.20     40.27 o 
   3  11   5      203.70      183.75     50.34 o 
 -22   0   6     1520.55     1434.76     93.13 o 
 -20   0   6      370.98      324.71     52.86 o 
 -18   0   6      415.26      355.87     39.02 o 
 -16   0   6      624.05      679.41     49.08 o 
 -14   0   6       10.67       17.03     17.62 o 
 -12   0   6     1266.53     1447.39     51.62 o 
 -10   0   6     1705.16     1802.35     55.18 o 
  -8   0   6      268.07      218.99     25.17 o 
  -6   0   6      491.89      536.15     32.72 o 
  -4   0   6      966.35      908.68     40.27 o 
  -2   0   6       73.43       90.62     12.59 o 
   0   0   6    16679.02    16225.39    405.26 o 
   2   0   6      792.73      771.31     30.21 o 
   4   0   6      361.43      307.64     17.62 o 
   6   0   6     4224.57     4351.67     88.09 o 
   8   0   6      709.02      680.42     27.55 o 
  10   0   6      496.13      488.41     27.20 o 
  12   0   6      163.86      198.67     20.41 o 
  14   0   6        3.71       -2.52     21.40 o 
  16   0   6       82.18       71.19     28.95 o 
  18   0   6        0.00       -2.04     18.63 o 
  20   0   6        0.41      -15.10     25.17 o 
  22   0   6       12.66       50.34     32.72 o 
 -23   1   6        9.83       -4.51     25.76 o 
 -21   1   6      120.32       61.45     21.07 o 
 -19   1   6     1237.02     1210.62     47.96 o 
 -17   1   6       54.56       67.23     13.93 o 
 -15   1   6      364.36      392.38     21.69 o 
 -13   1   6      638.87      717.49     33.79 o 
 -11   1   6      364.42      442.31     19.48 o 
  -9   1   6      504.84      510.91     18.82 o 
  -7   1   6     1386.78     1557.37     45.36 o 
  -5   1   6     5379.64     5310.34    107.67 o 
  -3   1   6     1866.35     1781.87     50.34 o 
  -1   1   6     1037.91      922.15     15.79 o 
   1   1   6      315.06      321.60     13.26 o 
   3   1   6     1895.94     1883.79     30.11 o 
   5   1   6     1619.67     1612.32     24.95 o 
   7   1   6        1.04       -0.62      6.10 o 
   9   1   6      825.37     1042.50     25.38 o 
  11   1   6      704.08      805.18     25.12 o 
  13   1   6       55.03       81.24     13.10 o 
  15   1   6       56.75       59.87     12.77 o 
  17   1   6       72.94       63.89     16.47 o 
  19   1   6       43.38       52.28     17.75 o 
  21   1   6       16.37      -12.59     17.80 o 
 -22   2   6        0.53      -17.44     17.44 o 
 -20   2   6      355.24      330.73     29.39 o 
 -18   2   6        5.56      -15.16     15.16 o 
 -16   2   6      200.69      183.85     21.28 o 
 -14   2   6     2139.50     2115.00     47.98 o 
 -12   2   6      753.68      837.17     27.04 o 
 -10   2   6       41.07       22.38      7.64 o 
  -8   2   6     4019.87     4351.18     80.84 o 
  -6   2   6      287.89      340.73     14.39 o 
  -4   2   6      984.84     1081.80     25.00 o 
  -2   2   6      111.06      130.59      6.51 o 
   0   2   6     2495.07     2517.31     33.08 o 
   2   2   6     1069.35     1074.65     23.16 o 
   4   2   6      243.20      234.24      8.93 o 
   6   2   6     1366.76     1391.05     26.21 o 
   8   2   6     3035.28     3262.07     45.59 o 
  10   2   6      485.75      562.21     17.97 o 
  12   2   6      125.33      151.68     13.76 o 
  14   2   6      869.98      896.52     28.04 o 
  16   2   6       33.51       39.92     15.16 o 
  18   2   6      240.06      241.03     22.89 o 
  20   2   6       10.47       32.85     22.51 o 
  22   2   6      218.73      227.88     26.42 o 
 -21   3   6      412.41      452.31     34.03 o 
 -19   3   6       31.95      -22.15     22.15 o 
 -17   3   6       35.89       11.49     15.85 o 
 -15   3   6      132.82      135.00     18.78 o 
 -13   3   6      101.46      115.66     13.17 o 
 -11   3   6       14.14       17.61      8.11 o 
  -9   3   6      478.93      532.07     16.22 o 
  -7   3   6       36.46       58.99      9.13 o 
  -5   3   6     6106.65     6858.45    109.38 o 
  -3   3   6     3324.07     3510.21     52.47 o 
  -1   3   6     5199.23     5585.88     76.10 o 
   1   3   6      474.68      523.39     13.17 o 
   3   3   6     8375.22     9197.55    106.88 o 
   5   3   6       87.30      117.71      5.96 o 
   7   3   6     1889.09     2172.01     32.27 o 
   9   3   6      142.08      137.40      8.69 o 
  11   3   6      390.49      431.36     18.57 o 
  13   3   6       38.74       18.79     12.80 o 
  15   3   6      169.47      188.80     18.86 o 
  17   3   6       14.87       19.07     15.16 o 
  19   3   6       21.76        5.79     15.54 o 
  21   3   6      126.39      108.74     20.92 o 
 -20   4   6      456.94      466.95     41.83 o 
 -18   4   6       77.40       59.25     19.44 o 
 -16   4   6      106.93       59.81     16.65 o 
 -14   4   6       78.42       68.37     15.45 o 
 -12   4   6      219.23      246.33     18.86 o 
 -10   4   6      835.17      920.83     23.62 o 
  -8   4   6     3380.23     3611.64     51.32 o 
  -6   4   6     3720.47     4096.89     55.82 o 
  -4   4   6     4125.23     4468.07     64.29 o 
  -2   4   6     4440.03     5039.84     63.53 o 
   0   4   6     1762.30     2071.44     35.04 o 
   2   4   6      380.12      455.85      9.57 o 
   4   4   6     2684.25     2886.14     54.97 o 
   6   4   6     1044.35     1159.73     21.37 o 
   8   4   6     1100.89     1166.70     20.71 o 
  10   4   6       35.37       19.47      9.28 o 
  12   4   6        0.01       -8.52      8.52 o 
  14   4   6      106.46      100.61     16.04 o 
  16   4   6      279.51      304.25     21.67 o 
  18   4   6        2.52       10.37     13.80 o 
  20   4   6      205.77      205.42     22.16 o 
 -19   5   6        0.28      -29.00     29.00 o 
 -17   5   6      603.14      611.42     32.67 o 
 -15   5   6       45.75       23.91     16.32 o 
 -13   5   6        0.67       -8.71     18.07 o 
 -11   5   6      188.64      205.48     16.47 o 
  -9   5   6        2.12        8.24      5.66 o 
  -7   5   6     3769.36     4234.31     52.44 o 
  -5   5   6      495.07      509.55     14.28 o 
  -3   5   6      890.61     1015.10     18.32 o 
  -1   5   6     3749.66     4030.75     53.58 o 
   1   5   6      379.19      388.54     18.13 o 
   3   5   6     2287.79     2516.66     51.23 o 
   5   5   6        4.98        5.96      9.61 o 
   7   5   6      149.27      163.21     16.80 o 
   9   5   6      223.67      235.28     37.76 o 
  11   5   6      265.67      269.88     10.48 o 
  13   5   6     1392.19     1489.59     36.38 o 
  15   5   6      245.37      242.76     25.18 o 
  17   5   6     2024.91     2189.91     55.77 o 
  19   5   6      175.65      246.43     50.97 o 
 -18   6   6      415.14      422.79     45.31 o 
 -16   6   6       39.25       33.52     15.22 o 
 -14   6   6      109.03       87.50     13.44 o 
 -12   6   6     1126.38     1073.08     27.94 o 
 -10   6   6     1000.92     1005.09     37.56 o 
  -8   6   6      495.51      482.35     25.65 o 
  -6   6   6      325.30      362.31     23.18 o 
  -4   6   6      457.06      435.73     21.07 o 
  -2   6   6      260.17      305.18     12.77 o 
   0   6   6      150.83      174.00     16.44 o 
   2   6   6      923.17      901.31     34.41 o 
   4   6   6        5.08        1.32      9.61 o 
   6   6   6      389.73      336.30     19.70 o 
   8   6   6        3.93        4.00     11.07 o 
  10   6   6      162.71      169.96     29.38 o 
  12   6   6        4.09        2.12     16.84 o 
  14   6   6      592.19      590.11     70.48 o 
  16   6   6       31.83       11.12     46.57 o 
  18   6   6      424.50      465.69     74.26 o 
 -17   7   6        3.09      -22.65     22.65 o 
 -15   7   6      706.54      860.63     52.48 o 
 -13   7   6       34.46       21.05     19.34 o 
 -11   7   6     1189.76     1131.58     52.30 o 
  -9   7   6      665.92      598.06     42.79 o 
  -7   7   6      114.67       97.50     19.34 o 
  -5   7   6      630.15      585.59     30.21 o 
  -3   7   6      178.66      184.00     15.19 o 
  -1   7   6        8.63       11.33      6.67 o 
   1   7   6       59.50       31.39     15.05 o 
   3   7   6     1477.61     1326.53     78.03 o 
   5   7   6        8.41        2.85     13.26 o 
   7   7   6     1214.71     1104.97     46.54 o 
   9   7   6      248.87      278.79     29.01 o 
  11   7   6      571.75      557.79     39.31 o 
  13   7   6        3.81      -16.84     16.84 o 
  15   7   6      198.33      157.43     44.05 o 
  17   7   6       66.36       68.12     27.20 o 
 -16   8   6      470.01      464.52     59.15 o 
 -14   8   6      192.51      131.01     44.05 o 
 -12   8   6       10.20      -12.59     17.80 o 
 -10   8   6       11.51       19.78     18.63 o 
  -8   8   6      130.32       93.12     22.65 o 
  -6   8   6       11.82       22.21     14.43 o 
  -4   8   6       73.47       81.84     14.87 o 
  -2   8   6      208.70      192.57     26.70 o 
   0   8   6       91.82       49.46     21.40 o 
   2   8   6     1195.23     1248.49     78.03 o 
   4   8   6      439.52      412.81     50.34 o 
   6   8   6       17.70        3.78     14.24 o 
   8   8   6       15.46       17.62     22.65 o 
  10   8   6      154.62      128.68     24.16 o 
  12   8   6      101.41      134.55     27.20 o 
  14   8   6        3.23        0.00     27.69 o 
 -13   9   6       43.76        7.45     22.20 o 
 -11   9   6       92.09      101.88     50.34 o 
  -9   9   6       13.46        5.54     16.76 o 
  -7   9   6      590.64      688.06     36.21 o 
  -5   9   6      198.61      235.62     20.26 o 
  -3   9   6      508.32      533.63     57.89 o 
  -1   9   6       57.16       54.72     20.41 o 
   1   9   6      240.37      203.89     42.79 o 
   3   9   6       27.70       42.79     30.21 o 
   5   9   6       13.65        7.55     25.17 o 
   7   9   6      132.95      155.49     22.82 o 
   9   9   6       40.47       34.25     19.95 o 
  11   9   6       82.45       68.38     32.72 o 
  13   9   6        0.01       34.08     22.93 o 
 -10  10   6       45.95        2.97     18.63 o 
  -8  10   6       18.01       -6.81     14.43 o 
  -6  10   6       19.54       14.26     13.51 o 
  -4  10   6      309.92      332.26     55.38 o 
  -2  10   6       21.27       32.82     22.20 o 
   0  10   6       44.87       37.76     30.21 o 
   2  10   6        9.39      -20.14     22.65 o 
   4  10   6      398.56      460.63     62.93 o 
   6  10   6       10.70       25.17     30.21 o 
   8  10   6      459.38      480.77     70.48 o 
  10  10   6       16.97       27.58     19.95 o 
  -3  11   6       68.88        2.52     32.72 o 
  -1  11   6      103.17      161.10     50.34 o 
   1  11   6      245.53      178.72     50.34 o 
   3  11   6       16.94       47.83     35.24 o 
 -23   1   7      554.54      547.75     46.28 o 
 -21   1   7       35.55       -4.91     25.48 o 
 -19   1   7      329.64      327.65     28.07 o 
 -17   1   7      255.20      239.99     21.32 o 
 -15   1   7       70.99       94.97     14.13 o 
 -13   1   7     1787.07     1792.99     45.05 o 
 -11   1   7     1324.39     1419.40     35.21 o 
  -9   1   7     3279.41     3552.28     70.23 o 
  -7   1   7      191.88      193.16     15.05 o 
  -5   1   7      110.08      116.23     11.47 o 
  -3   1   7     4542.03     4523.49     91.65 o 
  -1   1   7       25.31       29.41      5.15 o 
   1   1   7      766.07      763.97     21.36 o 
   3   1   7      395.68      419.22     11.19 o 
   5   1   7      375.38      450.39     13.17 o 
   7   1   7      840.76      742.09     19.10 o 
   9   1   7     1291.42     1543.25     43.23 o 
  11   1   7      913.95      967.39     26.95 o 
  13   1   7       20.32       16.55     10.97 o 
  15   1   7        4.83       -1.70     10.87 o 
  17   1   7      192.28      196.25     20.60 o 
  19   1   7      131.82      124.99     21.75 o 
  21   1   7       96.28       90.57     23.98 o 
 -22   2   7      152.29       90.08     26.28 o 
 -20   2   7        3.17      -16.29     16.29 o 
 -18   2   7       52.82       36.20     16.98 o 
 -16   2   7      194.56      208.51     21.53 o 
 -14   2   7       60.59       53.62     12.14 o 
 -12   2   7      167.66      190.47     14.95 o 
 -10   2   7     1154.57     1175.01     30.39 o 
  -8   2   7      149.37      128.34     12.54 o 
  -6   2   7      104.84      101.67     10.91 o 
  -4   2   7       50.16       66.94      6.97 o 
  -2   2   7       30.47       31.44      3.93 o 
   0   2   7      188.50      185.43     12.06 o 
   2   2   7       47.76       40.64      5.45 o 
   4   2   7       71.88      111.57      8.36 o 
   6   2   7        4.21        2.63      4.87 o 
   8   2   7      368.67      361.28     13.22 o 
  10   2   7       18.52       23.24      9.12 o 
  12   2   7        0.69       -6.45     10.17 o 
  14   2   7        3.20        3.48     10.14 o 
  16   2   7       84.45       76.16     16.65 o 
  18   2   7       12.53       27.69     23.73 o 
  20   2   7       16.12      -13.66     16.19 o 
  22   2   7        0.24      -10.07     20.14 o 
 -21   3   7      152.98       95.98     23.71 o 
 -19   3   7       47.05       39.59     18.87 o 
 -17   3   7       90.28       56.91     17.96 o 
 -15   3   7      346.37      361.21     24.43 o 
 -13   3   7        3.17       -2.22      8.44 o 
 -11   3   7      756.71      762.07     25.33 o 
  -9   3   7      489.74      556.28     17.23 o 
  -7   3   7      231.62      318.50     20.68 o 
  -5   3   7     2683.90     3017.69     56.14 o 
  -3   3   7     5554.25     6017.88    168.82 o 
  -1   3   7     2512.59     2651.74     36.64 o 
   1   3   7     3739.09     4040.92     66.32 o 
   3   3   7     6162.73     6628.79     79.59 o 
   5   3   7      965.96      947.96     17.56 o 
   7   3   7        2.62        2.31      4.52 o 
   9   3   7       10.06       10.53     13.08 o 
  11   3   7      674.78      740.39     22.54 o 
  13   3   7        1.81       -6.83     10.99 o 
  15   3   7      198.39      200.76     18.86 o 
  17   3   7       44.57       41.10     15.45 o 
  19   3   7       84.44       92.09     17.71 o 
  21   3   7       76.72      149.54     22.43 o 
 -20   4   7       19.95      -18.44     18.44 o 
 -18   4   7       53.87       15.70     21.22 o 
 -16   4   7      150.04      137.26     19.53 o 
 -14   4   7        0.21      -12.06     12.06 o 
 -12   4   7        9.73       -0.90     11.65 o 
 -10   4   7       47.00       44.89     10.90 o 
  -8   4   7        7.84        9.93      5.34 o 
  -6   4   7       38.67       56.35      6.31 o 
  -4   4   7     1268.29     1355.20     26.46 o 
  -2   4   7      179.82      199.97     10.14 o 
   0   4   7       23.69       36.01      5.36 o 
   2   4   7     1651.39     1821.69     25.05 o 
   4   4   7      724.55      777.63     15.32 o 
   6   4   7     3441.92     3731.90     48.26 o 
   8   4   7        6.66       10.16      4.65 o 
  10   4   7        2.29       -1.22      5.65 o 
  12   4   7       60.69       73.63     17.35 o 
  14   4   7      167.77      185.08     17.01 o 
  16   4   7        0.03      -11.44     11.52 o 
  18   4   7        3.74       25.73     13.80 o 
  20   4   7       63.76       64.32     17.53 o 
 -19   5   7      270.38      265.59     25.91 o 
 -17   5   7       20.80       33.18     18.00 o 
 -15   5   7      637.82      616.41     30.19 o 
 -13   5   7      132.88      111.12     22.04 o 
 -11   5   7      112.72       65.82     12.43 o 
  -9   5   7      179.20      210.41     16.26 o 
  -7   5   7      250.39      235.88     11.39 o 
  -5   5   7      216.88      252.38     11.47 o 
  -3   5   7      701.38      739.07     17.13 o 
  -1   5   7     1063.25     1057.41     20.56 o 
   1   5   7      254.59      306.22      9.04 o 
   3   5   7      133.36      132.67     11.31 o 
   5   5   7      128.49      127.63     15.60 o 
   7   5   7      259.55      219.25     17.11 o 
   9   5   7      462.17      504.23     30.26 o 
  11   5   7       18.53       14.10      6.83 o 
  13   5   7      114.99      121.89     10.95 o 
  15   5   7       24.50       13.31     16.44 o 
  17   5   7       37.06       77.85     22.50 o 
  19   5   7      102.19      177.02     24.52 o 
 -18   6   7      579.90      599.98     50.34 o 
 -16   6   7      525.98      523.78     84.32 o 
 -14   6   7      199.62      203.06     17.73 o 
 -12   6   7      683.41      670.61     24.77 o 
 -10   6   7      437.43      394.43     28.34 o 
  -8   6   7       50.04       38.38     10.51 o 
  -6   6   7      267.31      282.47     10.51 o 
  -4   6   7        3.10        0.62      6.76 o 
  -2   6   7      123.67      131.17     10.36 o 
   0   6   7      181.38      215.28      9.61 o 
   2   6   7      418.19      418.73     24.68 o 
   4   6   7       49.48       71.87     22.28 o 
   6   6   7      271.19      258.09     39.47 o 
   8   6   7      679.88      690.07     35.09 o 
  10   6   7      508.18      467.17     32.87 o 
  12   6   7       19.35       17.12     17.53 o 
  14   6   7       21.29       24.84     20.41 o 
  16   6   7      756.20      727.21     47.14 o 
  18   6   7        0.17      -21.45     21.77 o 
 -17   7   7      140.18       71.93     35.24 o 
 -15   7   7       16.58       -8.81     19.58 o 
 -13   7   7      196.81      157.27     39.02 o 
 -11   7   7       14.84      -12.59     16.02 o 
  -9   7   7      334.47      326.27     28.31 o 
  -7   7   7       15.11       10.07     14.24 o 
  -5   7   7       11.22       11.91     13.26 o 
  -3   7   7      413.17      389.90     20.83 o 
  -1   7   7      533.18      548.29     34.67 o 
   1   7   7      239.82      241.50     25.76 o 
   3   7   7      143.34      123.34     30.21 o 
   5   7   7     1246.30     1231.60     49.08 o 
   7   7   7      341.60      300.53     27.20 o 
   9   7   7       10.62       -3.78     16.02 o 
  11   7   7       50.13       52.42     22.65 o 
  13   7   7      215.34      165.56     26.53 o 
  15   7   7      280.29      394.62     40.47 o 
  17   7   7      146.62      158.79     32.60 o 
 -16   8   7        9.69        3.78     23.14 o 
 -14   8   7       18.49       30.21     23.14 o 
 -12   8   7      512.14      441.26     37.99 o 
 -10   8   7       41.07       52.86     20.41 o 
  -8   8   7       11.88       14.31     28.95 o 
  -6   8   7      154.63      158.02     21.77 o 
  -4   8   7      131.34      122.64     45.31 o 
  -2   8   7        4.90        9.92     15.05 o 
   0   8   7       25.73       15.10     16.02 o 
   2   8   7      630.41      649.42     57.89 o 
   4   8   7        0.58        2.52     20.14 o 
   6   8   7      859.45      847.65     60.41 o 
   8   8   7       94.72       93.83     20.48 o 
  10   8   7      191.09      192.31     28.37 o 
  12   8   7      264.21      270.70     32.04 o 
  14   8   7       12.76      -10.51     20.41 o 
 -13   9   7       88.21      138.66     29.01 o 
 -11   9   7      140.27      142.82     32.72 o 
  -9   9   7      293.16      252.29     28.87 o 
  -7   9   7       82.19       38.72     27.69 o 
  -5   9   7       12.96       -7.37     13.84 o 
  -3   9   7       82.40       51.39     31.46 o 
  -1   9   7       96.11      106.09     25.76 o 
   1   9   7      650.33      609.14     62.93 o 
   3   9   7      929.03      928.82     75.51 o 
   5   9   7      166.92      208.92     45.31 o 
   7   9   7       90.70      124.94     28.95 o 
   9   9   7       60.48       70.98     21.77 o 
  11   9   7       26.75       48.41     22.33 o 
  13   9   7       20.02       18.18     37.76 o 
 -10  10   7        0.31      -17.98     22.65 o 
  -8  10   7      230.89      308.64     75.51 o 
  -6  10   7       64.62       43.55     13.88 o 
  -4  10   7       86.16       75.51     37.76 o 
  -2  10   7      218.53      281.20     37.25 o 
   0  10   7       19.42       27.69     30.21 o 
   2  10   7      334.64      352.40     57.89 o 
   4  10   7       65.22       15.10     27.69 o 
   6  10   7        0.00        2.52     27.69 o 
   8  10   7      388.90      417.84     65.45 o 
  -3  11   7       10.18       27.69     32.72 o 
  -1  11   7      384.07      397.71     65.45 o 
   1  11   7      171.83      113.27     42.79 o 
   3  11   7        1.61      -22.65     22.65 o 
 -22   0   8      663.13      651.94     70.48 o 
 -20   0   8       74.82       37.76     32.72 o 
 -18   0   8      171.64      141.82     26.52 o 
 -16   0   8       19.51       44.30     17.53 o 
 -14   0   8      361.34      381.44     31.46 o 
 -12   0   8      179.90      210.88     37.76 o 
 -10   0   8      167.81      210.09     37.76 o 
  -8   0   8      111.23      158.58     22.65 o 
  -6   0   8      464.13      513.49     35.24 o 
  -4   0   8     1304.96     1215.77     50.34 o 
  -2   0   8      831.30      953.99     40.27 o 
   0   0   8     7567.76     7981.81    208.92 o 
   2   0   8     2322.19     2421.48     73.00 o 
   4   0   8     3584.35     3590.71     73.85 o 
   6   0   8        0.14        7.55      8.90 o 
   8   0   8      546.53      548.44     37.76 o 
  10   0   8      133.63      158.84     44.05 o 
  12   0   8      908.12      981.16     56.64 o 
  14   0   8       33.48       31.46     26.43 o 
  16   0   8      419.69      389.88     30.10 o 
  18   0   8      296.54      287.26     56.64 o 
  20   0   8       27.73       50.34     30.21 o 
  22   0   8      160.02      125.86     35.24 o 
 -21   1   8      111.71       79.71     23.25 o 
 -19   1   8      448.26      410.19     36.21 o 
 -17   1   8       40.87       43.90     14.90 o 
 -15   1   8      592.15      584.40     25.69 o 
 -13   1   8      315.72      363.76     20.02 o 
 -11   1   8     3265.85     3617.64     65.43 o 
  -9   1   8      695.53      822.80     35.24 o 
  -7   1   8      890.07      855.23     32.89 o 
  -5   1   8      168.64      198.39     15.05 o 
  -3   1   8     1925.07     2101.37     50.70 o 
  -1   1   8      128.83      144.49      8.14 o 
   1   1   8      137.03      100.21      8.90 o 
   3   1   8       40.18       40.73      6.31 o 
   5   1   8       29.81       40.28      6.10 o 
   7   1   8        4.66       24.90      7.03 o 
   9   1   8       32.74       35.32      9.08 o 
  11   1   8      194.67      209.86     14.04 o 
  13   1   8      189.56      149.51     14.04 o 
  15   1   8      403.98      367.22     20.08 o 
  17   1   8       25.90       25.58     14.58 o 
  19   1   8      502.49      476.75     29.20 o 
  21   1   8      117.71      140.29     35.24 o 
 -22   2   8      115.27       70.78     24.01 o 
 -20   2   8      125.06       95.58     21.41 o 
 -18   2   8       17.54       15.70     16.91 o 
 -16   2   8        8.08        5.21     13.51 o 
 -14   2   8      673.89      739.68     27.94 o 
 -12   2   8      163.93      165.75     14.68 o 
 -10   2   8     3024.08     3088.06     57.17 o 
  -8   2   8     3750.01     3758.46    113.27 o 
  -6   2   8      390.26      381.89     20.41 o 
  -4   2   8      240.90      294.45     12.92 o 
  -2   2   8      258.93      247.41      9.60 o 
   0   2   8      531.59      511.72     15.45 o 
   2   2   8      618.75      625.46     14.68 o 
   4   2   8        1.74       -2.46      4.05 o 
   6   2   8        0.24       -0.32      4.65 o 
   8   2   8      113.46      117.48      9.11 o 
  10   2   8      260.13      247.64     14.27 o 
  12   2   8        7.97        8.28     10.42 o 
  14   2   8      169.03      170.85     17.03 o 
  16   2   8      126.76      122.39     18.44 o 
  18   2   8      265.12      274.97     23.65 o 
  20   2   8       25.32       27.71     16.95 o 
 -21   3   8      161.10      138.12     26.28 o 
 -19   3   8      119.63      150.28     22.96 o 
 -17   3   8       87.46       59.66     18.37 o 
 -15   3   8      465.66      497.29     37.04 o 
 -13   3   8      753.36      817.85     28.40 o 
 -11   3   8       29.90       11.88      8.92 o 
  -9   3   8       47.27       49.85      8.31 o 
  -7   3   8       73.24       78.05      8.48 o 
  -5   3   8      151.64      125.94      8.32 o 
  -3   3   8       24.17       24.37      4.67 o 
  -1   3   8     1876.77     1983.43     32.21 o 
   1   3   8     1358.93     1468.69     40.65 o 
   3   3   8     2326.40     2605.41     36.52 o 
   5   3   8     1268.65     1225.94     21.30 o 
   7   3   8     1334.85     1424.98     24.40 o 
   9   3   8      348.41      328.44     15.05 o 
  11   3   8      182.75      167.16     16.71 o 
  13   3   8        4.43      -10.99     10.99 o 
  15   3   8       97.53      108.31     15.85 o 
  17   3   8        3.17       -7.13     12.52 o 
  19   3   8       24.64       32.50     16.12 o 
  21   3   8      195.71      144.08     21.57 o 
 -20   4   8       13.53      -27.62     27.62 o 
 -18   4   8        5.19      -15.03     15.64 o 
 -16   4   8       31.24        8.03     14.71 o 
 -14   4   8       49.75       31.14     14.04 o 
 -12   4   8       46.65       50.06     12.66 o 
 -10   4   8        1.10       -1.10      7.39 o 
  -8   4   8      123.01      166.37     12.49 o 
  -6   4   8       44.05       37.11      7.45 o 
  -4   4   8      417.43      431.78     21.08 o 
  -2   4   8      297.61      341.29     14.60 o 
   0   4   8     6680.47     7232.40     87.77 o 
   2   4   8        3.26       -1.84      4.42 o 
   4   4   8     2641.38     2968.21     41.38 o 
   6   4   8        0.02       -2.86      3.99 o 
   8   4   8      480.76      564.35     14.59 o 
  10   4   8        0.37        8.07      8.64 o 
  12   4   8      129.09      156.74     17.37 o 
  14   4   8        2.04        2.12     14.93 o 
  16   4   8       53.00       24.42     15.84 o 
  18   4   8       35.65       57.14     15.13 o 
  20   4   8       48.01       84.89     17.50 o 
 -19   5   8       24.32      -16.30     17.64 o 
 -17   5   8      428.16      488.95     30.72 o 
 -15   5   8        0.99      -11.96     11.96 o 
 -13   5   8      143.56      155.08     18.00 o 
 -11   5   8      444.09      493.63     21.24 o 
  -9   5   8      141.91      161.00     16.71 o 
  -7   5   8      365.34      436.75     16.87 o 
  -5   5   8      228.09      216.43     10.06 o 
  -3   5   8     2208.20     2417.26     37.38 o 
  -1   5   8      182.69      214.39     10.94 o 
   1   5   8     2474.95     2696.75     38.02 o 
   3   5   8      500.14      603.15     23.96 o 
   5   5   8      109.58      124.39     13.87 o 
   7   5   8     1474.42     1568.18     68.82 o 
   9   5   8       67.66       69.33      7.98 o 
  11   5   8      474.90      524.18     18.82 o 
  13   5   8        0.00       12.95     10.00 o 
  15   5   8      172.72      192.79     14.71 o 
  17   5   8        1.56       24.69     20.65 o 
  19   5   8      235.56      236.98     31.53 o 
 -18   6   8      155.53      110.00     21.35 o 
 -16   6   8       14.81      -12.88     12.88 o 
 -14   6   8      669.89      712.04     46.94 o 
 -12   6   8      145.88      113.84     13.95 o 
 -10   6   8      293.16      255.38     15.88 o 
  -8   6   8        0.22       -6.76      6.76 o 
  -6   6   8      212.76      283.61     15.50 o 
  -4   6   8      224.81      260.82     14.71 o 
  -2   6   8      232.10      238.02     13.41 o 
   0   6   8       54.57       79.40      8.07 o 
   2   6   8      188.26      208.16     22.65 o 
   4   6   8      487.84      433.72     21.83 o 
   6   6   8      310.47      261.24     18.87 o 
   8   6   8      608.44      469.32     25.64 o 
  10   6   8      636.28      584.07     30.67 o 
  12   6   8      145.68       94.47     17.66 o 
  14   6   8      280.06      276.94     29.33 o 
  16   6   8       97.00       75.51     24.92 o 
  18   6   8      516.41      441.57     40.02 o 
 -17   7   8      228.91      220.15     34.67 o 
 -15   7   8       23.44       33.13     22.20 o 
 -13   7   8     1082.13     1003.31     90.62 o 
 -11   7   8      602.74      493.91     35.46 o 
  -9   7   8      266.66      215.04     24.73 o 
  -7   7   8      727.27      721.30     37.25 o 
  -5   7   8        4.16       -7.55     10.68 o 
  -3   7   8        3.43       -2.01      8.72 o 
  -1   7   8       54.64       82.98     18.37 o 
   1   7   8       10.09      -15.10     15.10 o 
   3   7   8       22.08       27.69     20.14 o 
   5   7   8        2.07        9.23     13.26 o 
   7   7   8       32.07       22.65     15.72 o 
   9   7   8       56.99       56.75     26.43 o 
  11   7   8       11.34       -4.90     21.40 o 
  13   7   8       89.87      131.35     26.52 o 
  15   7   8      227.73      184.95     31.89 o 
  17   7   8      210.57      221.65     49.08 o 
 -16   8   8       92.92       70.40     28.31 o 
 -14   8   8        3.67       -3.78     26.43 o 
 -12   8   8       92.12       30.21     21.36 o 
 -10   8   8      533.52      462.43     35.07 o 
  -8   8   8      146.42      108.67     30.21 o 
  -6   8   8      464.47      456.26     42.79 o 
  -4   8   8      282.13      248.22     21.70 o 
  -2   8   8       58.40       37.76     25.17 o 
   0   8   8      435.87      448.56     35.60 o 
   2   8   8       27.48       52.86     27.69 o 
   4   8   8      174.21      135.92     35.24 o 
   6   8   8       80.93       58.77     17.53 o 
   8   8   8        1.17        7.55     44.05 o 
  10   8   8        0.78       31.30     19.95 o 
  12   8   8      152.97      165.54     47.83 o 
  14   8   8      179.42      201.38     32.57 o 
 -13   9   8       58.05       -2.13     62.93 o 
 -11   9   8      160.88      217.44     30.81 o 
  -9   9   8      102.55       71.59     21.77 o 
  -7   9   8      563.46      628.53     35.81 o 
  -5   9   8       44.81       36.13     13.26 o 
  -3   9   8      241.97      202.70     30.26 o 
  -1   9   8      336.80      342.22     36.45 o 
   1   9   8      204.02      158.58     40.27 o 
   3   9   8      501.31      510.98     60.41 o 
   5   9   8       29.17       10.07     25.17 o 
   7   9   8      172.55      143.48     37.76 o 
   9   9   8       27.22       18.17     26.43 o 
  11   9   8       19.26       38.14     52.86 o 
 -10  10   8       20.77       65.45     37.76 o 
  -8  10   8       11.57       12.96     15.51 o 
  -6  10   8        4.69        1.57     11.46 o 
  -4  10   8      315.04      390.15     57.89 o 
  -2  10   8      112.80      124.25     28.31 o 
   0  10   8      569.04      616.70     70.48 o 
   2  10   8       58.15       67.96     32.72 o 
   4  10   8      711.02      870.93     78.03 o 
   6  10   8      379.99      367.50     60.41 o 
   8  10   8      102.94      178.72     50.34 o 
  -1  11   8      165.28       57.89     35.24 o 
   1  11   8      441.24      601.59     75.51 o 
 -21   1   9        1.77      -15.85     15.85 o 
 -19   1   9       31.41        5.92     15.33 o 
 -17   1   9       98.83       88.76     15.63 o 
 -15   1   9      170.17      142.17     15.69 o 
 -13   1   9       31.37       42.98     12.35 o 
 -11   1   9      150.67      151.02     14.17 o 
  -9   1   9       16.73       22.65     15.10 o 
  -7   1   9       53.82       97.38     23.91 o 
  -5   1   9        1.00        6.29      7.12 o 
  -3   1   9     1262.46     1326.03     26.56 o 
  -1   1   9     1916.65     1883.07     49.18 o 
   1   1   9      556.39      659.64     21.36 o 
   3   1   9      615.33      611.04     17.32 o 
   5   1   9        1.13        3.89      6.21 o 
   7   1   9      558.57      596.93     18.79 o 
   9   1   9      898.86      848.14     23.47 o 
  11   1   9      149.96      123.68     12.34 o 
  13   1   9      271.60      239.39     16.07 o 
  15   1   9        4.93        5.34     10.97 o 
  17   1   9       47.12       37.00     14.97 o 
  19   1   9        5.43       -7.60     15.16 o 
  21   1   9        8.54       55.98     26.43 o 
 -22   2   9        0.00      -17.66     17.66 o 
 -20   2   9        1.26      -19.32     19.32 o 
 -18   2   9       12.02      -13.22     13.22 o 
 -16   2   9       86.16       95.46     17.44 o 
 -14   2   9      443.59      438.51     22.60 o 
 -12   2   9        1.08        6.29      9.45 o 
 -10   2   9      607.14      630.93     26.94 o 
  -8   2   9        7.03        2.24      7.86 o 
  -6   2   9        0.18       -2.88      6.29 o 
  -4   2   9       80.53       82.75      8.14 o 
  -2   2   9      861.66      939.17     18.90 o 
   0   2   9      182.17      204.25     10.60 o 
   2   2   9     4132.54     4483.79     95.33 o 
   4   2   9      749.84      808.76     18.09 o 
   6   2   9      707.68      722.81     16.90 o 
   8   2   9       19.71        8.94      6.82 o 
  10   2   9      165.52      200.41     13.22 o 
  12   2   9      637.22      606.33     22.73 o 
  14   2   9       51.71       69.84     14.39 o 
  16   2   9     1120.55     1084.99     38.75 o 
  18   2   9        7.17       15.44     14.39 o 
  20   2   9      796.34      838.36     38.81 o 
 -21   3   9        2.21      -19.24     19.24 o 
 -19   3   9       86.92       72.72     20.24 o 
 -17   3   9       34.28       28.00     16.29 o 
 -15   3   9       96.77       85.29     17.03 o 
 -13   3   9      318.84      334.97     19.62 o 
 -11   3   9      776.36      845.41     27.60 o 
  -9   3   9       51.37       54.20     11.85 o 
  -7   3   9      350.34      408.85     44.84 o 
  -5   3   9        2.04       11.48      5.00 o 
  -3   3   9        3.15        0.84      3.72 o 
  -1   3   9       58.37       47.39      5.89 o 
   1   3   9      129.23      138.92      9.43 o 
   3   3   9       14.20       10.55      5.59 o 
   5   3   9     1225.07     1518.46     42.57 o 
   7   3   9       24.54       34.12      7.32 o 
   9   3   9       81.29       45.92      9.26 o 
  11   3   9      132.53      122.26     14.04 o 
  13   3   9       96.57      103.43     14.33 o 
  15   3   9       30.78       33.10     14.04 o 
  17   3   9        3.88       -6.85     13.67 o 
  19   3   9      271.95      294.93     25.02 o 
  21   3   9        1.70      -13.80     13.80 o 
 -20   4   9      119.12       26.15     20.69 o 
 -18   4   9       97.96       94.22     21.04 o 
 -16   4   9       50.10       29.53     16.47 o 
 -14   4   9       50.04       12.15     12.92 o 
 -12   4   9       25.18       34.25     11.85 o 
 -10   4   9       10.85        8.41      7.64 o 
  -8   4   9      242.81      200.72     16.53 o 
  -6   4   9        6.33        5.98      6.90 o 
  -4   4   9      601.30      626.76     21.70 o 
  -2   4   9       73.47       66.54      6.32 o 
   0   4   9     1353.00     1466.12     25.51 o 
   2   4   9      350.22      369.41     12.60 o 
   4   4   9       88.03       76.87     10.18 o 
   6   4   9      427.04      442.37     14.63 o 
   8   4   9       14.39        4.24      5.09 o 
  10   4   9      173.17      184.94     13.59 o 
  12   4   9      135.68      114.39     13.34 o 
  14   4   9        6.20       -9.90      9.90 o 
  16   4   9      414.62      422.59     23.52 o 
  18   4   9      110.60      159.24     18.58 o 
  20   4   9       11.23       49.11     26.40 o 
 -19   5   9        2.16      -18.12     18.12 o 
 -17   5   9       49.66       -8.72     27.02 o 
 -15   5   9       28.38       14.91     14.17 o 
 -13   5   9      166.26      160.01     20.51 o 
 -11   5   9       58.63       68.10     11.93 o 
  -9   5   9     1276.31     1249.07     32.50 o 
  -7   5   9      474.63      535.09     19.08 o 
  -5   5   9       29.44       38.29      7.24 o 
  -3   5   9      302.31      326.95     12.68 o 
  -1   5   9      257.74      228.36     11.93 o 
   1   5   9       55.48       69.82      6.26 o 
   3   5   9      591.73      582.24     16.12 o 
   5   5   9        5.11       11.28      9.96 o 
   7   5   9      174.16      168.41     17.11 o 
   9   5   9     1088.46     1023.67     22.05 o 
  11   5   9        0.29        5.16      6.75 o 
  13   5   9        2.71        9.50     16.48 o 
  15   5   9      430.79      453.38     20.37 o 
  17   5   9        4.56       16.58     21.71 o 
  19   5   9      272.57      395.25     22.58 o 
 -18   6   9       32.31       -6.30     15.85 o 
 -16   6   9       27.87       -0.47     14.04 o 
 -14   6   9       35.11       13.90     13.47 o 
 -12   6   9      700.86      609.11     27.14 o 
 -10   6   9       52.06       39.82     11.52 o 
  -8   6   9       89.10      104.55     15.74 o 
  -6   6   9        9.91       17.62     12.46 o 
  -4   6   9       44.03       56.50      9.12 o 
  -2   6   9      607.88      571.79     23.20 o 
   0   6   9      505.04      538.34     17.59 o 
   2   6   9       21.15       15.88     11.47 o 
   4   6   9      135.48       83.33     13.12 o 
   6   6   9       46.75       50.93     12.92 o 
   8   6   9      114.24       98.43     14.97 o 
  10   6   9      133.85      148.41     19.13 o 
  12   6   9      124.15      107.01     23.43 o 
  14   6   9      100.58      127.02     37.76 o 
  16   6   9      225.34      266.91     32.04 o 
  18   6   9      263.47      349.08     41.53 o 
 -17   7   9        9.44       25.17     23.59 o 
 -15   7   9       90.88       36.35     35.24 o 
 -13   7   9        9.53       -4.55     18.63 o 
 -11   7   9     1033.21      976.09     48.92 o 
  -9   7   9      291.81      298.82     27.55 o 
  -7   7   9      223.15      207.86     22.93 o 
  -5   7   9      174.43      188.40     44.05 o 
  -3   7   9      127.32      135.61     14.65 o 
  -1   7   9       66.31       66.58     11.60 o 
   1   7   9        3.70        2.52     17.62 o 
   3   7   9        1.59       17.62     20.14 o 
   5   7   9      211.31      134.18     19.95 o 
   7   7   9       66.52       78.48     17.80 o 
   9   7   9       39.12       -0.63     18.88 o 
  11   7   9       92.30      114.27     33.98 o 
  13   7   9       92.13      109.59     25.40 o 
  15   7   9      161.95      138.19     30.10 o 
 -14   8   9      294.18      373.34     37.99 o 
 -12   8   9       68.31       26.48     27.69 o 
 -10   8   9        7.70      -23.91     23.91 o 
  -8   8   9       44.97       51.54     18.63 o 
  -6   8   9      615.18      601.72     36.50 o 
  -4   8   9      334.56      331.53     31.46 o 
  -2   8   9      246.05      200.24     21.69 o 
   0   8   9       25.59       37.76     17.80 o 
   2   8   9      869.84      868.41     67.96 o 
   4   8   9       96.96       75.51     30.21 o 
   6   8   9        0.01       17.62     25.17 o 
   8   8   9       45.09       40.63     18.12 o 
  10   8   9        5.24       -7.55     16.02 o 
  12   8   9      119.38      121.66     31.46 o 
  14   8   9       49.65       52.30     23.59 o 
 -13   9   9      494.93      467.00     40.47 o 
 -11   9   9        9.08        7.55     19.34 o 
  -9   9   9       14.69        1.26     17.80 o 
  -7   9   9        3.06       22.15     21.40 o 
  -5   9   9      113.47      147.54     22.65 o 
  -3   9   9      207.50      277.04     32.89 o 
  -1   9   9       63.76       84.32     23.14 o 
   1   9   9      439.15      289.47     50.34 o 
   3   9   9      166.78      171.16     42.79 o 
   5   9   9     1191.25     1092.43     83.07 o 
   7   9   9       21.51        2.52     30.21 o 
   9   9   9       90.75       89.84     22.82 o 
  11   9   9      352.26      401.17     37.25 o 
  -8  10   9       62.21       70.16     26.43 o 
  -6  10   9       43.34       55.38     35.24 o 
  -4  10   9       43.58       62.93     35.24 o 
  -2  10   9      410.11      463.92     66.70 o 
   0  10   9      271.87      412.81     60.41 o 
   2  10   9        0.79      -12.59     25.17 o 
   4  10   9       70.27       30.21     27.69 o 
   6  10   9      632.17      684.66     75.51 o 
   8  10   9       87.28       98.17     42.79 o 
 -22   0  10       37.53      -10.07     32.72 o 
 -20   0  10       23.80       -7.55     32.72 o 
 -18   0  10      198.09      147.16     60.41 o 
 -16   0  10        3.36        1.10     21.40 o 
 -14   0  10       34.92       30.06     15.05 o 
 -12   0  10     1065.74     1059.39     46.28 o 
 -10   0  10        0.01        2.52     12.59 o 
  -8   0  10     1490.08     1437.28     67.96 o 
  -6   0  10      175.57      218.99     25.17 o 
  -4   0  10      305.12      334.78     27.69 o 
  -2   0  10    17857.70    17879.15    458.12 o 
   0   0  10     2905.92     3214.37     98.17 o 
   2   0  10    45483.48    47618.99   1193.12 o 
   4   0  10      361.96      400.95     31.46 o 
   6   0  10     6690.08     7030.43    137.02 o 
   8   0  10        0.28       -1.26     10.68 o 
  10   0  10      171.61      167.63     17.80 o 
  12   0  10       50.06       51.93     17.62 o 
  14   0  10      818.51      674.68     35.46 o 
  16   0  10        0.02       -6.09     20.14 o 
  18   0  10     2277.01     2182.35     98.17 o 
  20   0  10       85.85       40.27     27.69 o 
 -21   1  10      127.05      127.85     24.62 o 
 -19   1  10       11.21       12.43     16.29 o 
 -17   1  10      436.58      446.58     26.10 o 
 -15   1  10       38.40       29.59     10.63 o 
 -13   1  10      244.83      231.42     16.96 o 
 -11   1  10       42.85       51.09     12.06 o 
  -9   1  10      432.34      416.14     25.76 o 
  -7   1  10        5.30        8.67      7.86 o 
  -5   1  10      764.90      788.07     33.98 o 
  -3   1  10       28.53       20.92      4.34 o 
  -1   1  10     1950.41     2097.64     38.14 o 
   1   1  10      174.38      218.09     12.46 o 
   3   1  10       20.27       24.63      6.20 o 
   5   1  10     1174.70     1327.89     26.38 o 
   7   1  10      675.54      630.96     18.40 o 
   9   1  10     1924.71     1972.38     37.73 o 
  11   1  10      237.58      251.66     15.99 o 
  13   1  10     1634.47     1533.57     47.59 o 
  15   1  10      301.58      255.67     21.07 o 
  17   1  10        0.07      -12.92     12.92 o 
  19   1  10       61.95       21.79     25.12 o 
  21   1  10        9.51       -0.46     19.34 o 
 -22   2  10      212.59      199.24     32.72 o 
 -20   2  10       28.14       14.24     17.89 o 
 -18   2  10      420.74      433.70     33.40 o 
 -16   2  10      252.80      212.41     22.77 o 
 -14   2  10      850.87      944.37     32.03 o 
 -12   2  10      266.71      253.91     17.72 o 
 -10   2  10      226.00      299.02     47.83 o 
  -8   2  10     2184.63     2286.41     64.00 o 
  -6   2  10      143.02      136.79     15.05 o 
  -4   2  10      610.24      699.74     20.35 o 
  -2   2  10      437.65      445.47     16.71 o 
   0   2  10      470.56      483.27     16.43 o 
   2   2  10      113.74      129.09      7.81 o 
   4   2  10     1095.95     1191.16     31.25 o 
   6   2  10       98.56       79.39      7.36 o 
   8   2  10       65.97       86.24     10.14 o 
  10   2  10      338.24      276.99     15.05 o 
  12   2  10     1119.90     1052.43     28.74 o 
  14   2  10       55.39       32.53     13.34 o 
  16   2  10      977.67      900.57     34.78 o 
  18   2  10        0.57       -4.61     14.71 o 
  20   2  10        0.02       35.18     20.78 o 
 -21   3  10        3.13      -17.89     17.89 o 
 -19   3  10       63.69       48.38     19.34 o 
 -17   3  10       61.11       50.02     17.66 o 
 -15   3  10       13.70       18.49     13.51 o 
 -13   3  10       32.46       57.94     11.71 o 
 -11   3  10      210.73      210.16     19.62 o 
  -9   3  10       72.91       96.50     15.05 o 
  -7   3  10     1980.33     2124.50     61.67 o 
  -5   3  10     1844.44     2050.00     43.40 o 
  -3   3  10     2258.72     2579.51     42.68 o 
  -1   3  10     1242.35     1337.43     26.05 o 
   1   3  10     1533.63     1743.01     36.27 o 
   3   3  10      355.41      370.74     13.76 o 
   5   3  10       29.94       20.40      7.57 o 
   7   3  10      562.81      521.80     16.94 o 
   9   3  10      179.64      149.53     12.35 o 
  11   3  10      596.60      545.86     41.45 o 
  13   3  10        1.76        4.29     15.01 o 
  15   3  10       91.02       78.53     25.39 o 
  17   3  10       52.28       32.51     14.17 o 
  19   3  10       64.27       63.16     17.27 o 
 -20   4  10       30.30      -17.96     17.96 o 
 -18   4  10       69.49       11.35     17.96 o 
 -16   4  10      640.37      677.11     34.42 o 
 -14   4  10      176.72      179.47     20.00 o 
 -12   4  10      401.10      335.22     22.54 o 
 -10   4  10       51.60       42.90     11.85 o 
  -8   4  10       17.92       41.45      9.96 o 
  -6   4  10        7.56       14.35      5.92 o 
  -4   4  10       15.01       15.99      5.89 o 
  -2   4  10       35.56       39.84      5.76 o 
   0   4  10        2.43        9.89      7.67 o 
   2   4  10       34.62       35.47      9.81 o 
   4   4  10      609.93      643.76     16.49 o 
   6   4  10      698.07      709.82     19.38 o 
   8   4  10        0.01        2.57      5.64 o 
  10   4  10       73.91       41.78      9.65 o 
  12   4  10        0.43        6.40      8.37 o 
  14   4  10      219.90      201.72     17.01 o 
  16   4  10      209.92      281.32     20.59 o 
  18   4  10       65.43       73.39     18.48 o 
  20   4  10       74.40      135.33     28.34 o 
 -19   5  10       58.38       26.12     19.80 o 
 -17   5  10       68.32       41.31     20.42 o 
 -15   5  10      199.32      177.80     21.04 o 
 -13   5  10      706.99      708.70     54.91 o 
 -11   5  10      233.73      199.41     15.57 o 
  -9   5  10      347.21      283.14     34.70 o 
  -7   5  10      430.70      433.46     23.26 o 
  -5   5  10        0.47       -5.12      5.12 o 
  -3   5  10       82.10       64.71      9.81 o 
  -1   5  10       94.05      113.85      8.62 o 
   1   5  10        7.90        5.84      5.20 o 
   3   5  10      554.93      609.81     16.23 o 
   5   5  10        9.99       10.75      5.47 o 
   7   5  10      752.08      705.46     16.19 o 
   9   5  10      140.97      126.95     22.29 o 
  11   5  10      336.49      315.56     20.39 o 
  13   5  10      875.77      824.91     27.40 o 
  15   5  10      852.56      854.24     29.26 o 
  17   5  10       24.19       41.66     10.95 o 
  19   5  10      132.90      197.13     42.31 o 
 -18   6  10        2.72        4.22     22.74 o 
 -16   6  10        0.01      -12.17     12.17 o 
 -14   6  10      106.35       67.13     15.85 o 
 -12   6  10        9.72        4.45     11.44 o 
 -10   6  10      865.09      754.20     28.39 o 
  -8   6  10       25.75       60.59     17.62 o 
  -6   6  10     1340.95     1160.03     43.58 o 
  -4   6  10      108.82      133.71     17.53 o 
  -2   6  10     1101.04     1066.08     32.21 o 
   0   6  10      278.35      315.84     15.62 o 
   2   6  10      379.56      366.37     23.59 o 
   4   6  10        3.52       17.98     12.08 o 
   6   6  10       53.91       79.96     13.51 o 
   8   6  10       32.73       65.05     22.05 o 
  10   6  10       58.90       40.04     14.97 o 
  12   6  10      227.65      194.32     42.24 o 
  14   6  10       32.18       16.74     20.41 o 
  16   6  10        2.29       22.65     22.20 o 
  18   6  10      116.89      117.83     28.31 o 
 -17   7  10       26.59        4.33     47.83 o 
 -15   7  10       70.76       49.32     23.98 o 
 -13   7  10       25.46       14.86     31.46 o 
 -11   7  10      931.25      753.71     30.00 o 
  -9   7  10       92.47       61.17     10.59 o 
  -7   7  10      839.73      798.77     25.08 o 
  -5   7  10      108.59      135.78     18.12 o 
  -3   7  10     1160.52     1056.02     67.95 o 
  -1   7  10      599.52      582.51     23.00 o 
   1   7  10     2226.73     1860.16     93.13 o 
   3   7  10      642.12      578.94     52.86 o 
   5   7  10     1260.86     1026.99     70.48 o 
   7   7  10      799.76      740.90     56.64 o 
   9   7  10       72.84       46.57     19.58 o 
  11   7  10      113.97      107.13     22.93 o 
  13   7  10       98.81      141.70     27.20 o 
  15   7  10       75.67       66.57     25.40 o 
 -14   8  10      314.11      311.45     40.27 o 
 -12   8  10       81.18      102.62     24.73 o 
 -10   8  10       95.01       77.23     22.20 o 
  -8   8  10        8.55        1.12     23.91 o 
  -6   8  10       85.06       91.39     18.63 o 
  -4   8  10      173.08      189.91     25.17 o 
  -2   8  10      641.25      585.36     28.21 o 
   0   8  10       52.52       42.79     25.17 o 
   2   8  10      215.76      158.58     37.76 o 
   4   8  10     2041.79     1918.05    103.20 o 
   6   8  10       47.00       90.62     32.72 o 
   8   8  10     1215.82     1129.80     50.70 o 
  10   8  10       47.63       65.45     21.36 o 
  12   8  10      105.85       89.57     25.40 o 
  14   8  10        9.73       25.75     22.93 o 
 -11   9  10       26.04       36.29     21.14 o 
  -9   9  10      307.09      298.47     30.21 o 
  -7   9  10       20.69        4.50     16.29 o 
  -5   9  10       48.92       42.23     14.87 o 
  -3   9  10       23.39       13.84     17.80 o 
  -1   9  10        0.24        3.78     17.80 o 
   1   9  10       36.53        2.52     25.17 o 
   3   9  10      709.97      775.27     70.48 o 
   5   9  10        7.59      -12.59     22.65 o 
   7   9  10      651.83      571.39     67.96 o 
   9   9  10       24.33       12.59     18.63 o 
  11   9  10       58.05       45.21     22.33 o 
  -8  10  10        4.90       -7.82     20.14 o 
  -6  10  10      123.68      229.06     47.83 o 
  -4  10  10      102.01      125.86     40.27 o 
  -2  10  10      169.41      172.50     30.26 o 
   0  10  10      245.76      168.65     45.31 o 
   2  10  10        2.22       -5.03     25.17 o 
   4  10  10       61.19       37.76     30.21 o 
   6  10  10      238.29      337.29     60.41 o 
   8  10  10      214.58      186.27     50.34 o 
 -21   1  11      229.18      214.02     28.07 o 
 -19   1  11      641.56      632.43     51.77 o 
 -17   1  11      121.15      146.08     24.34 o 
 -15   1  11      465.16      429.83     23.58 o 
 -13   1  11       52.61       50.45     11.22 o 
 -11   1  11       40.43       60.11     15.05 o 
  -9   1  11     1410.82     1495.38     51.62 o 
  -7   1  11      933.09      957.90     37.38 o 
  -5   1  11     5776.02     6469.44    164.87 o 
  -3   1  11     3900.54     3811.43     85.43 o 
  -1   1  11     9807.55    11023.72    163.72 o 
   1   1  11      103.28       76.79      8.90 o 
   3   1  11      644.86      698.83     30.21 o 
   5   1  11     1991.04     2140.39     37.05 o 
   7   1  11      123.78       97.96      9.95 o 
   9   1  11     1034.63     1049.38     26.54 o 
  11   1  11       18.83       11.01      9.95 o 
  13   1  11      890.93      791.68     29.81 o 
  15   1  11        7.55       -5.94     10.87 o 
  17   1  11      448.86      475.18     27.54 o 
  19   1  11       48.02       50.04     18.13 o 
  21   1  11       20.76       48.23     22.20 o 
 -22   2  11        1.51      -17.03     17.03 o 
 -20   2  11       70.01       56.54     20.24 o 
 -18   2  11       70.53       84.58     19.82 o 
 -16   2  11      501.27      395.30     27.54 o 
 -14   2  11      204.96      189.03     17.07 o 
 -12   2  11     1843.50     1667.45     41.81 o 
 -10   2  11       46.21       42.29     13.26 o 
  -8   2  11      721.51      755.79     34.67 o 
  -6   2  11       11.03       23.91      8.90 o 
  -4   2  11      978.95     1031.05     25.85 o 
  -2   2  11      530.12      565.47     14.15 o 
   0   2  11     4870.14     5506.99     89.03 o 
   2   2  11      116.92      100.59      9.47 o 
   4   2  11     5243.55     5548.50     91.02 o 
   6   2  11      545.89      512.43     17.02 o 
   8   2  11       36.56       35.00      9.12 o 
  10   2  11       66.84       61.54     10.90 o 
  12   2  11     1457.47     1258.02     31.85 o 
  14   2  11       70.35       54.83     19.11 o 
  16   2  11     2412.93     2250.03     57.25 o 
  18   2  11       50.48       42.36     16.65 o 
  20   2  11      616.41      628.53     33.63 o 
 -21   3  11      142.38       80.86     24.43 o 
 -19   3  11      298.42      230.51     26.94 o 
 -17   3  11      106.51       68.43     17.32 o 
 -15   3  11     1368.73     1254.66     45.33 o 
 -13   3  11       40.75       28.50     17.61 o 
 -11   3  11      145.74      182.20     22.18 o 
  -9   3  11      166.37      131.91     17.53 o 
  -7   3  11      173.42      208.80     17.77 o 
  -5   3  11     1183.62     1227.97     31.71 o 
  -3   3  11      541.38      558.66     16.29 o 
  -1   3  11       14.85       34.08      6.67 o 
   1   3  11     1599.95     1642.37     35.83 o 
   3   3  11      474.36      514.24     37.42 o 
   5   3  11      107.56      125.70     10.66 o 
   7   3  11      381.30      357.95     14.88 o 
   9   3  11       91.72       68.33     15.37 o 
  11   3  11      199.80      171.10     14.58 o 
  13   3  11       60.90       92.63     13.95 o 
  15   3  11        0.01       16.26     12.63 o 
  17   3  11        1.60       -0.60     13.19 o 
  19   3  11      263.16      245.19     22.89 o 
 -20   4  11      190.85      179.78     30.51 o 
 -18   4  11       27.41        9.85     16.91 o 
 -16   4  11      130.88      165.13     21.41 o 
 -14   4  11        0.00      -10.92     10.92 o 
 -12   4  11       48.54       36.66     11.85 o 
 -10   4  11     1407.22     1198.04     56.64 o 
  -8   4  11      104.74       93.00     12.39 o 
  -6   4  11      440.51      459.62     16.34 o 
  -4   4  11     1296.59     1268.23     27.65 o 
  -2   4  11       29.41       11.25      7.27 o 
   0   4  11       30.54       36.70      7.94 o 
   2   4  11      139.95      143.31     10.90 o 
   4   4  11        6.61        7.84      5.96 o 
   6   4  11     1221.94     1212.43     26.43 o 
   8   4  11      401.77      403.08     18.26 o 
  10   4  11      452.16      340.24     17.50 o 
  12   4  11      113.10      130.12     13.53 o 
  14   4  11     1281.31     1166.96     36.04 o 
  16   4  11       39.58       60.39     13.80 o 
  18   4  11      423.29      450.94     26.16 o 
 -19   5  11      169.09      125.51     24.05 o 
 -17   5  11       38.96       -4.74     19.06 o 
 -15   5  11        2.36      -12.39     12.39 o 
 -13   5  11       27.26        6.21     10.27 o 
 -11   5  11       29.00       17.62      9.42 o 
  -9   5  11        6.62       13.21      9.96 o 
  -7   5  11      468.60      435.17     27.55 o 
  -5   5  11        7.72       11.57      6.97 o 
  -3   5  11      129.94      131.79     10.63 o 
  -1   5  11      194.20      205.98     10.78 o 
   1   5  11      136.13      108.18      8.59 o 
   3   5  11       37.28       48.58      6.65 o 
   5   5  11      726.08      695.39     16.82 o 
   7   5  11       20.44       25.47      5.40 o 
   9   5  11        8.52       13.84      6.67 o 
  11   5  11      221.51      231.90     15.66 o 
  13   5  11       16.08       28.47     14.05 o 
  15   5  11     1020.32     1095.19     34.02 o 
  17   5  11       27.66       52.62     15.96 o 
  19   5  11       20.58       70.51     29.08 o 
 -18   6  11        0.54      -22.65     22.65 o 
 -16   6  11       18.27        3.24     18.22 o 
 -14   6  11      137.42      150.93     18.00 o 
 -12   6  11       41.10       34.71     14.11 o 
 -10   6  11      331.14      312.62     20.66 o 
  -8   6  11      499.08      390.03     45.31 o 
  -6   6  11     1106.55      981.19     40.02 o 
  -4   6  11        1.62        1.60      9.67 o 
  -2   6  11       70.68      125.13     13.10 o 
   0   6  11        0.28       -1.82      6.60 o 
   2   6  11      637.96      688.50     17.46 o 
   4   6  11      648.15      559.90     52.86 o 
   6   6  11      346.26      324.02     20.35 o 
   8   6  11      449.26      325.59     22.40 o 
  10   6  11     1121.27      992.07     45.76 o 
  12   6  11      219.82      210.88     22.68 o 
  14   6  11       15.30       77.84     22.93 o 
  16   6  11      250.98      266.19     31.89 o 
 -17   7  11       49.13       19.02     23.98 o 
 -15   7  11        4.07      -16.02     16.02 o 
 -13   7  11      207.40      155.65     16.26 o 
 -11   7  11      131.48       96.76     18.06 o 
  -9   7  11        3.43        5.68      8.37 o 
  -7   7  11        1.75        1.68     13.26 o 
  -5   7  11      195.10      171.98     21.40 o 
  -3   7  11      193.91      185.49     16.47 o 
  -1   7  11      670.33      699.20     26.57 o 
   1   7  11      740.96      684.66     55.38 o 
   3   7  11       13.71       25.17     20.14 o 
   5   7  11        0.15      -20.14     20.14 o 
   7   7  11      165.19      203.03     25.40 o 
   9   7  11      168.28      148.28     25.40 o 
  11   7  11       25.72       16.90     18.12 o 
  13   7  11      112.70      108.69     25.40 o 
  15   7  11       22.55       25.70     21.14 o 
 -14   8  11      147.45      146.08     29.33 o 
 -12   8  11        1.17       22.44     20.41 o 
 -10   8  11      210.99      196.34     26.52 o 
  -8   8  11       38.91        5.56     16.84 o 
  -6   8  11      103.49       84.43     19.34 o 
  -4   8  11      403.95      409.53     61.67 o 
  -2   8  11        0.95       -8.00     13.16 o 
   0   8  11       37.35       32.72     22.65 o 
   2   8  11        1.76       20.14     22.65 o 
   4   8  11       50.21       27.69     27.69 o 
   6   8  11      647.04      614.18     62.93 o 
   8   8  11      144.93      146.87     23.59 o 
  10   8  11      127.90       75.72     22.20 o 
  12   8  11       57.21       78.38     25.76 o 
  14   8  11       24.92       -4.58     22.65 o 
 -11   9  11      500.72      578.72     64.19 o 
  -9   9  11        3.27       -5.54     17.53 o 
  -7   9  11        1.52       -5.17     16.29 o 
  -5   9  11      123.73      154.26     19.74 o 
  -3   9  11        0.48        1.12     15.72 o 
  -1   9  11      346.71      422.88     57.89 o 
   1   9  11      642.14      694.73     65.45 o 
   3   9  11     1352.21     1404.56     93.13 o 
   5   9  11        5.41        0.00     25.17 o 
   7   9  11       33.88      -20.14     27.69 o 
   9   9  11       98.78      163.61     45.31 o 
  11   9  11      315.08      383.89     36.77 o 
  -8  10  11      161.02      136.62     23.25 o 
  -6  10  11       30.28       40.27     32.72 o 
  -4  10  11       17.52       10.07     30.21 o 
  -2  10  11        1.08       65.45     35.24 o 
   0  10  11       13.28       -7.55     27.69 o 
   2  10  11      631.31      664.52     73.00 o 
   4  10  11      114.23      178.72     47.83 o 
   6  10  11     1011.41     1021.95     88.10 o 
 -22   0  12      193.70      191.30     50.34 o 
 -20   0  12       27.78      -22.65     22.65 o 
 -18   0  12     1169.11     1167.97     58.74 o 
 -16   0  12      191.48      211.77     27.55 o 
 -14   0  12     1226.44     1118.62     50.70 o 
 -12   0  12        0.22        7.55     17.62 o 
 -10   0  12      136.63      166.13     27.69 o 
  -8   0  12      803.48      697.24     47.83 o 
  -6   0  12     1035.50      999.30     52.86 o 
  -4   0  12      394.35      375.05     30.21 o 
  -2   0  12    28507.39    32377.79    815.55 o 
   0   0  12     1724.63     2250.31     78.03 o 
   2   0  12    26968.87    30192.93    755.14 o 
   4   0  12     1624.83     1384.42     52.86 o 
   6   0  12     2766.00     2945.55     69.35 o 
   8   0  12     1067.07      942.32     61.67 o 
  10   0  12      288.69      306.70     22.93 o 
  12   0  12      138.89      137.59     36.50 o 
  14   0  12      404.46      401.42     35.24 o 
  16   0  12      956.35      963.37     45.31 o 
  18   0  12       13.08       10.07     25.17 o 
  20   0  12      550.33      435.46     47.83 o 
 -21   1  12        2.75        6.50     19.33 o 
 -19   1  12        0.73      -13.51     13.51 o 
 -17   1  12       13.56      -10.64     10.64 o 
 -15   1  12        1.32       -0.59      9.38 o 
 -13   1  12        0.28       -7.64      7.64 o 
 -11   1  12       22.80       18.88     12.46 o 
  -9   1  12      544.83      604.01     32.04 o 
  -7   1  12      597.80      642.70     31.11 o 
  -5   1  12     1984.86     2382.35     64.00 o 
  -3   1  12     2108.30     2093.73     56.04 o 
  -1   1  12     4522.90     4846.31     92.95 o 
   1   1  12      889.61      950.26     30.26 o 
   3   1  12      342.78      415.09     18.63 o 
   5   1  12      473.57      512.90     16.52 o 
   7   1  12     1077.98      900.66     23.42 o 
   9   1  12     2792.50     2664.78     47.73 o 
  11   1  12      135.77      162.64     13.76 o 
  13   1  12      570.93      577.92     22.60 o 
  15   1  12       15.52        6.70     13.67 o 
  17   1  12      250.03      261.88     21.70 o 
  19   1  12      205.82      234.48     35.24 o 
  21   1  12      127.49      155.40     26.52 o 
 -20   2  12        0.80      -20.14     20.14 o 
 -18   2  12       91.91      105.96     20.80 o 
 -16   2  12     1200.16     1136.18     46.64 o 
 -14   2  12        3.13       -2.23      8.67 o 
 -12   2  12     1955.34     1860.43     53.19 o 
 -10   2  12      271.89      275.13     23.98 o 
  -8   2  12      463.82      552.04     31.11 o 
  -6   2  12      521.19      479.24     19.15 o 
  -4   2  12     3213.23     3529.67     66.89 o 
  -2   2  12      346.78      360.75     22.14 o 
   0   2  12       17.97       31.63      6.67 o 
   2   2  12      346.82      368.42     14.97 o 
   4   2  12     1368.16     1273.03     36.04 o 
   6   2  12      283.38      260.58     14.55 o 
   8   2  12        4.88        6.85      7.94 o 
  10   2  12        4.92       17.31      9.48 o 
  12   2  12      541.74      465.41     20.02 o 
  14   2  12     1123.48      991.91     34.42 o 
  16   2  12      249.66      238.86     21.84 o 
  18   2  12       33.46        3.93     13.02 o 
  20   2  12      249.92      270.62     25.19 o 
 -21   3  12      148.54      105.57     25.90 o 
 -19   3  12      505.77      410.20     32.37 o 
 -17   3  12        3.39        2.43     13.51 o 
 -15   3  12      635.55      557.05     31.76 o 
 -13   3  12       42.21       51.79     15.08 o 
 -11   3  12       94.20       81.48     14.04 o 
  -9   3  12        0.04        4.35      9.67 o 
  -7   3  12      125.22      137.87     12.92 o 
  -5   3  12        2.93        3.06      6.20 o 
  -3   3  12       20.48        9.79      5.56 o 
  -1   3  12        4.56        2.52      5.18 o 
   1   3  12      343.63      277.65     14.00 o 
   3   3  12     2959.42     2788.38     68.30 o 
   5   3  12      685.13      608.48     18.71 o 
   7   3  12      107.91      105.07     10.07 o 
   9   3  12       25.28       15.47      8.47 o 
  11   3  12      258.59      266.07     23.55 o 
  13   3  12        0.44       10.89     11.07 o 
  15   3  12      576.65      522.33     33.53 o 
  17   3  12      170.95      124.48     18.00 o 
  19   3  12        3.94       35.39     16.12 o 
 -20   4  12      260.07      177.08     27.03 o 
 -18   4  12       36.38        5.79     17.32 o 
 -16   4  12       13.20       15.95     14.39 o 
 -14   4  12      116.06       91.59     16.91 o 
 -12   4  12        0.16       -0.52     10.23 o 
 -10   4  12       53.07       36.08     11.63 o 
  -8   4  12        0.43        5.29      8.48 o 
  -6   4  12      568.70      629.25     23.54 o 
  -4   4  12       34.54       49.94      8.48 o 
  -2   4  12      190.55      224.93     11.99 o 
   0   4  12        0.27       -5.81      5.81 o 
   2   4  12      440.98      415.59     23.08 o 
   4   4  12     1637.24     1547.18     30.80 o 
   6   4  12       23.22       14.57      6.68 o 
   8   4  12      376.81      391.86     18.58 o 
  10   4  12      168.09      128.85     13.10 o 
  12   4  12      738.60      643.85     30.98 o 
  14   4  12      324.84      393.49     22.25 o 
  16   4  12      119.19      138.45     32.63 o 
  18   4  12      133.99      195.01     19.57 o 
 -19   5  12      197.76      145.79     25.04 o 
 -17   5  12      398.33      343.35     27.73 o 
 -15   5  12       60.34       59.75     16.65 o 
 -13   5  12      852.69      708.24     28.08 o 
 -11   5  12        0.01       -0.44     10.17 o 
  -9   5  12      705.50      597.32     27.37 o 
  -7   5  12      378.67      384.69     28.95 o 
  -5   5  12      124.32      123.34     13.65 o 
  -3   5  12      110.51      113.99     10.42 o 
  -1   5  12       23.57       11.14      6.33 o 
   1   5  12      127.42      107.58      9.12 o 
   3   5  12        3.26       -5.73      5.73 o 
   5   5  12      515.12      481.80     15.05 o 
   7   5  12       22.42       17.33      7.56 o 
   9   5  12      286.25      278.80     18.53 o 
  11   5  12      883.97      828.12     36.79 o 
  13   5  12      222.72      250.63     16.26 o 
  15   5  12       82.36       73.13     21.39 o 
  17   5  12      255.49      330.63     20.56 o 
 -18   6  12        2.83      -13.34     13.34 o 
 -16   6  12       63.01       64.01     16.95 o 
 -14   6  12      112.77       74.00     15.85 o 
 -12   6  12      208.00      182.22     18.44 o 
 -10   6  12      100.31      107.16     14.04 o 
  -8   6  12      264.22      259.85     25.17 o 
  -6   6  12        0.45       -7.32     11.33 o 
  -4   6  12      276.64      237.05     21.14 o 
  -2   6  12       30.07       15.54      9.39 o 
   0   6  12       19.17       17.83     10.24 o 
   2   6  12       96.56       83.41      7.58 o 
   4   6  12      309.52      267.59     22.33 o 
   6   6  12      313.01      262.33     19.13 o 
   8   6  12        0.00        3.36     11.63 o 
  10   6  12      733.48      644.60     33.01 o 
  12   6  12       44.37       28.40     14.97 o 
  14   6  12      125.63      106.62     24.73 o 
  16   6  12      385.20      332.90     83.07 o 
 -15   7  12      103.79       97.24     28.26 o 
 -13   7  12      318.58      262.56     20.68 o 
 -11   7  12        1.66      -13.28     13.28 o 
  -9   7  12      687.43      648.93     28.36 o 
  -7   7  12      483.80      381.51     28.31 o 
  -5   7  12      180.44      178.57     19.95 o 
  -3   7  12     1868.89     1617.79     44.07 o 
  -1   7  12      921.75      772.54     27.75 o 
   1   7  12     2057.38     1867.71     93.13 o 
   3   7  12      134.66       90.62     27.69 o 
   5   7  12      489.07      485.81     52.86 o 
   7   7  12      676.49      619.40     38.67 o 
   9   7  12       70.93       47.83     19.58 o 
  11   7  12      373.61      346.43     33.86 o 
  13   7  12       81.83       57.12     22.93 o 
  15   7  12        3.32      -16.02     19.34 o 
 -14   8  12       40.05       35.24     23.14 o 
 -12   8  12      594.80      703.02     62.93 o 
 -10   8  12       74.54       56.03     20.41 o 
  -8   8  12      784.75      772.80     41.57 o 
  -6   8  12      463.79      443.35     36.50 o 
  -4   8  12       32.22        9.62     23.91 o 
  -2   8  12      314.85      277.61     18.13 o 
   0   8  12      266.12      284.44     45.31 o 
   2   8  12      527.01      573.90     57.89 o 
   4   8  12       53.64       50.34     27.69 o 
   6   8  12      313.64      327.23     50.34 o 
   8   8  12       30.26       45.31     27.69 o 
  10   8  12      110.62      149.55     26.53 o 
  12   8  12       19.35       14.89     32.72 o 
 -11   9  12       72.75       22.15     52.86 o 
  -9   9  12      489.39      538.86     38.67 o 
  -7   9  12      476.66      442.88     62.93 o 
  -5   9  12       36.34       27.27     14.87 o 
  -3   9  12       34.02       12.59     25.17 o 
  -1   9  12      115.19       98.17     32.72 o 
   1   9  12       92.59       50.34     30.21 o 
   3   9  12       12.17      -10.07     25.17 o 
   5   9  12      639.91      805.48     73.00 o 
   7   9  12       17.08       35.24     32.72 o 
   9   9  12       32.03       20.14     30.21 o 
  11   9  12      122.78      143.48     47.83 o 
  -6  10  12      181.64      163.61     45.31 o 
  -4  10  12       49.92       20.14     32.72 o 
  -2  10  12       49.43       27.69     30.21 o 
   0  10  12        1.68       15.10     30.21 o 
   2  10  12       18.52      -17.62     27.69 o 
   4  10  12       56.61       30.21     30.21 o 
   6  10  12      180.10      309.61     60.41 o 
 -21   1  13      328.14      255.54     29.94 o 
 -19   1  13       28.43       23.43     17.32 o 
 -17   1  13      410.79      353.53     24.21 o 
 -15   1  13       31.40       49.28     12.60 o 
 -13   1  13      463.31      517.48     28.56 o 
 -11   1  13        6.91        0.00     10.68 o 
  -9   1  13     1064.55     1114.46     44.50 o 
  -7   1  13      919.10      867.24     37.38 o 
  -5   1  13      440.95      450.41     25.76 o 
  -3   1  13      144.65      159.33     15.05 o 
  -1   1  13     2292.89     2315.00     43.33 o 
   1   1  13      971.85      847.79     22.54 o 
   3   1  13       60.61       74.28     10.68 o 
   5   1  13      160.47      188.54     12.92 o 
   7   1  13     2043.25     1870.40     36.74 o 
   9   1  13       16.74       11.30      9.12 o 
  11   1  13      519.40      518.36     20.62 o 
  13   1  13        0.72        0.19      9.95 o 
  15   1  13       49.87       57.96     15.16 o 
  17   1  13      791.45      816.88     34.14 o 
  19   1  13       29.26       43.89     20.41 o 
 -20   2  13      289.71      266.32     33.34 o 
 -18   2  13       50.89       47.01     21.17 o 
 -16   2  13     1105.99     1041.57     43.45 o 
 -14   2  13       61.78       51.59     12.14 o 
 -12   2  13     1134.29     1023.98     47.14 o 
 -10   2  13        3.61       -8.38      8.38 o 
  -8   2  13      229.33      254.83     22.20 o 
  -6   2  13      974.92      987.58     27.73 o 
  -4   2  13     1189.41     1185.23     30.34 o 
  -2   2  13      527.21      568.01     18.86 o 
   0   2  13     1865.69     1787.66     37.56 o 
   2   2  13      319.61      346.12     22.84 o 
   4   2  13       99.98      102.13     13.26 o 
   6   2  13       28.57       44.92      9.33 o 
   8   2  13       57.74       50.22      9.42 o 
  10   2  13       18.12       20.73      9.42 o 
  12   2  13        1.54        0.36     10.99 o 
  14   2  13      398.10      467.63     25.00 o 
  16   2  13       16.59       40.21     15.16 o 
  18   2  13      595.62      716.24     33.99 o 
  20   2  13       19.13       34.57     17.21 o 
 -21   3  13        1.74      -12.44     18.13 o 
 -19   3  13      313.87      189.60     25.65 o 
 -17   3  13        6.35        7.08     13.22 o 
 -15   3  13     1664.43     1506.45     51.16 o 
 -13   3  13        0.43       15.10     13.05 o 
 -11   3  13      150.07      153.54     20.41 o 
  -9   3  13      291.20      274.86     33.98 o 
  -7   3  13       16.03       19.19      8.14 o 
  -5   3  13     3170.33     3032.75     58.80 o 
  -3   3  13       95.09       87.98      8.11 o 
  -1   3  13       30.56       17.62      7.27 o 
   1   3  13      495.48      443.23     18.37 o 
   3   3  13     1719.83     1797.35     34.25 o 
   5   3  13       29.53       16.82      7.39 o 
   7   3  13      984.68      897.20     28.10 o 
   9   3  13       34.19       43.81      9.65 o 
  11   3  13     3268.12     3344.79     96.00 o 
  13   3  13      327.38      318.76     20.66 o 
  15   3  13      764.78      791.56     32.12 o 
  17   3  13      173.12      205.09     20.13 o 
  19   3  13      246.76      257.73     47.10 o 
 -20   4  13      151.16      141.77     27.10 o 
 -18   4  13       56.11       89.89     33.05 o 
 -16   4  13      254.24      242.58     24.43 o 
 -14   4  13      406.05      384.17     26.81 o 
 -12   4  13        9.64       17.12     13.26 o 
 -10   4  13      304.57      266.05     23.59 o 
  -8   4  13      391.17      325.09     19.13 o 
  -6   4  13      283.10      302.76     17.32 o 
  -4   4  13       41.29       45.76      9.43 o 
  -2   4  13        4.35        8.17      6.10 o 
   0   4  13      920.06      901.71     27.54 o 
   2   4  13      262.65      271.55     15.85 o 
   4   4  13      182.64      152.08     14.96 o 
   6   4  13      420.10      453.36     17.97 o 
   8   4  13      323.01      293.19     17.36 o 
  10   4  13       70.12       64.75     18.82 o 
  12   4  13     1285.81     1053.94     33.57 o 
  14   4  13      746.93      748.07     29.27 o 
  16   4  13      499.76      468.48     25.25 o 
  18   4  13       18.14       14.14     17.57 o 
 -19   5  13       27.57      -11.21     18.87 o 
 -17   5  13      212.02      271.21     26.67 o 
 -15   5  13      575.24      510.90     26.69 o 
 -13   5  13        0.01        3.71      9.60 o 
 -11   5  13     2032.90     1812.05     52.42 o 
  -9   5  13      751.46      843.58     34.33 o 
  -7   5  13      450.72      399.07     25.76 o 
  -5   5  13        3.74        4.59      7.67 o 
  -3   5  13     1114.02     1091.92     27.94 o 
  -1   5  13      477.20      459.42     22.24 o 
   1   5  13      689.53      680.23     24.78 o 
   3   5  13       41.79       29.42      9.13 o 
   5   5  13      124.03      130.29     12.43 o 
   7   5  13      327.88      304.43     15.14 o 
   9   5  13       24.51       26.13      7.98 o 
  11   5  13       27.40       35.81      8.86 o 
  13   5  13       11.34       24.96      8.86 o 
  15   5  13      463.63      422.60     22.61 o 
  17   5  13      107.31      153.58     30.84 o 
 -18   6  13      299.71      300.44     27.35 o 
 -16   6  13      202.06      143.95     23.84 o 
 -14   6  13        2.44        8.26     12.54 o 
 -12   6  13      117.28      121.01     16.65 o 
 -10   6  13       67.58       90.88     31.46 o 
  -8   6  13       32.90       22.99     13.84 o 
  -6   6  13      168.10      108.29     39.02 o 
  -4   6  13      626.98      484.43     33.98 o 
  -2   6  13     1101.58     1236.42     36.56 o 
   0   6  13     3539.45     3180.70     78.47 o 
   2   6  13       42.62       38.41     10.67 o 
   4   6  13      614.57      555.43     19.65 o 
   6   6  13      214.67      237.39     22.33 o 
   8   6  13      443.92      343.03     23.30 o 
  10   6  13       21.33       23.49     15.82 o 
  12   6  13       25.95       16.29     15.33 o 
  14   6  13      180.62      220.94     29.33 o 
  16   6  13      103.24      133.04     33.98 o 
 -15   7  13       13.52       -8.50     19.36 o 
 -13   7  13       12.27        1.47     14.59 o 
 -11   7  13      108.14       92.19     13.59 o 
  -9   7  13      172.01      123.39     21.36 o 
  -7   7  13        3.05       -5.54     13.26 o 
  -5   7  13      155.44      160.17     28.95 o 
  -3   7  13      294.70      310.11     21.04 o 
  -1   7  13     1781.49     1722.92     51.69 o 
   1   7  13       60.94       52.86     18.88 o 
   3   7  13      787.52      712.35     57.89 o 
   5   7  13      311.19      269.33     42.79 o 
   7   7  13      196.58      201.37     42.79 o 
   9   7  13        6.54       20.14     17.80 o 
  11   7  13       13.68        2.65     21.40 o 
  13   7  13       33.68       93.78     27.20 o 
  15   7  13       44.51       52.77     25.76 o 
 -14   8  13       15.67        6.44     22.20 o 
 -12   8  13       22.03       14.42     35.24 o 
 -10   8  13      106.36       89.65     22.93 o 
  -8   8  13      197.37      242.33     14.68 o 
  -6   8  13      195.78      163.23     22.33 o 
  -4   8  13     1625.75     1551.48     51.99 o 
  -2   8  13        0.94       -8.87     10.96 o 
   0   8  13       60.87       70.48     27.69 o 
   2   8  13     1095.90     1014.40     73.00 o 
   4   8  13        5.58        7.55     22.65 o 
   6   8  13       96.80      118.30     37.76 o 
   8   8  13       44.91       57.89     32.72 o 
  10   8  13      432.46      409.99     37.50 o 
  12   8  13       47.90       68.52     23.98 o 
 -11   9  13       12.12       24.54     37.76 o 
  -9   9  13      129.94      132.21     37.76 o 
  -7   9  13       44.15      -16.84     16.84 o 
  -5   9  13       11.97       -5.17     28.95 o 
  -3   9  13        6.66        5.03     25.17 o 
  -1   9  13        6.64        2.52     25.17 o 
   1   9  13       17.60       -2.52     22.65 o 
   3   9  13       89.81       47.83     30.21 o 
   5   9  13      111.81      123.34     37.76 o 
   7   9  13        0.99        2.52     25.17 o 
   9   9  13      193.43      231.58     52.86 o 
  -6  10  13      366.49      359.95     57.89 o 
  -4  10  13       38.44       75.51     37.76 o 
  -2  10  13       12.06       17.62     27.69 o 
   0  10  13       15.86       22.65     30.21 o 
   2  10  13       72.83      115.79     40.27 o 
   4  10  13       13.85       22.65     32.72 o 
 -20   0  14      152.42      161.10     45.31 o 
 -18   0  14      324.21      308.18     34.67 o 
 -16   0  14      656.27      590.56     40.94 o 
 -14   0  14      340.26      345.51     32.04 o 
 -12   0  14      744.89      767.72     57.89 o 
 -10   0  14       16.95      -10.07     12.59 o 
  -8   0  14     1223.29     1057.19     62.93 o 
  -6   0  14      566.52      687.18     47.83 o 
  -4   0  14       13.93        2.52     10.07 o 
  -2   0  14     1191.02     1434.76     62.93 o 
   0   0  14     3374.75     3008.91     61.68 o 
   2   0  14      213.88      203.89     20.14 o 
   4   0  14     1781.45     1734.30     65.45 o 
   6   0  14     3726.66     3458.39    109.49 o 
   8   0  14     1259.84     1271.39     43.36 o 
  10   0  14      386.08      329.05     22.93 o 
  12   0  14       81.37       78.80     16.84 o 
  14   0  14      393.45      420.98     29.01 o 
  16   0  14       84.94       82.18     21.14 o 
  18   0  14     1155.35     1157.88     70.48 o 
  20   0  14      132.69      163.61     35.24 o 
 -21   1  14      158.09      124.83     25.00 o 
 -19   1  14       56.37       67.19     19.13 o 
 -17   1  14      142.03      105.06     17.13 o 
 -15   1  14        5.31       16.55     11.49 o 
 -13   1  14       10.86       27.69     20.14 o 
 -11   1  14       13.65       20.14     12.46 o 
  -9   1  14       19.79       33.98     14.24 o 
  -7   1  14     2641.07     2660.64     74.75 o 
  -5   1  14     2833.29     2900.72     67.87 o 
  -3   1  14      530.23      526.87     45.31 o 
  -1   1  14       29.86       50.88      5.95 o 
   1   1  14        5.06       11.75      5.81 o 
   3   1  14      506.27      442.36     21.36 o 
   5   1  14     1281.05     1236.55     38.24 o 
   7   1  14     2199.27     2031.07     39.57 o 
   9   1  14     3443.81     3168.15     55.27 o 
  11   1  14      110.67       89.86     11.71 o 
  13   1  14      101.05       85.64     12.77 o 
  15   1  14        0.84       22.39     19.05 o 
  17   1  14      459.83      451.49     31.66 o 
  19   1  14      197.67      238.22     28.31 o 
 -20   2  14        0.50        2.64     18.27 o 
 -18   2  14      106.82       95.46     19.93 o 
 -16   2  14      181.61      195.77     22.96 o 
 -14   2  14        0.34        0.53      8.85 o 
 -12   2  14      822.19      789.96     41.57 o 
 -10   2  14      656.81      748.61     38.24 o 
  -8   2  14      312.73      335.77     25.76 o 
  -6   2  14       53.08       46.55      8.85 o 
  -4   2  14      116.42      107.32     15.21 o 
  -2   2  14     2689.77     2685.49     51.77 o 
   0   2  14       27.09       31.62     11.53 o 
   2   2  14     2021.55     1886.19     40.19 o 
   4   2  14     2654.27     2540.60     61.39 o 
   6   2  14      839.64      781.50     28.79 o 
   8   2  14     1174.56     1037.80     27.19 o 
  10   2  14     1862.97     1653.20     36.50 o 
  12   2  14      377.63      389.03     22.15 o 
  14   2  14     3203.86     3063.01     67.71 o 
  16   2  14      122.00       83.54     16.47 o 
  18   2  14      406.47      394.85     26.62 o 
  20   2  14      586.33      688.47     40.47 o 
 -19   3  14      227.44      193.48     30.18 o 
 -17   3  14        9.50        4.99     14.71 o 
 -15   3  14       13.62      -12.06     12.06 o 
 -13   3  14      281.09      263.11     46.57 o 
 -11   3  14       90.81       63.95     23.91 o 
  -9   3  14       17.17       23.11      9.43 o 
  -7   3  14     1003.83     1005.00     36.03 o 
  -5   3  14        1.14       -4.40      9.34 o 
  -3   3  14      367.02      333.53     13.76 o 
  -1   3  14     1020.55      963.78     27.54 o 
   1   3  14       42.04       34.92      9.57 o 
   3   3  14     3707.58     3549.93     56.31 o 
   5   3  14       50.90       55.10     11.47 o 
   7   3  14     5074.99     4852.88     86.56 o 
   9   3  14      224.26      185.15     18.72 o 
  11   3  14     4426.68     3919.60     76.65 o 
  13   3  14     1154.66     1099.39     35.52 o 
  15   3  14        0.21       -8.81     11.24 o 
  17   3  14       64.30       72.44     16.12 o 
  19   3  14       32.34       63.96     19.82 o 
 -20   4  14       57.97       52.39     22.43 o 
 -18   4  14      292.09      277.63     31.86 o 
 -16   4  14       61.57       65.78     20.69 o 
 -14   4  14      208.34      170.63     21.07 o 
 -12   4  14      870.24      797.69     33.63 o 
 -10   4  14      239.91      215.15     21.14 o 
  -8   4  14       65.64       83.75     12.54 o 
  -6   4  14       66.99       81.49     11.44 o 
  -4   4  14      578.44      595.73     22.89 o 
  -2   4  14      456.58      402.98     19.82 o 
   0   4  14     2527.47     2356.88     49.84 o 
   2   4  14      297.83      251.50     21.50 o 
   4   4  14     2947.03     2741.29     56.03 o 
   6   4  14       86.74       84.83     12.72 o 
   8   4  14     1612.01     1488.73     38.49 o 
  10   4  14     2078.57     1999.08     47.77 o 
  12   4  14       65.55       32.27     11.44 o 
  14   4  14     1191.74     1081.40     41.17 o 
  16   4  14      299.92      339.82     22.49 o 
  18   4  14       13.94       49.58     14.20 o 
 -19   5  14      269.77      274.85     29.58 o 
 -17   5  14       79.94       57.33     16.63 o 
 -15   5  14      177.02      234.93     20.43 o 
 -13   5  14      206.80      216.88     18.56 o 
 -11   5  14      579.57      582.79     29.63 o 
  -9   5  14      126.27      120.42     19.34 o 
  -7   5  14      931.91      924.20     38.67 o 
  -5   5  14      333.44      288.43     22.20 o 
  -3   5  14     2258.32     2215.52     46.27 o 
  -1   5  14      947.26      923.84     36.20 o 
   1   5  14      689.38      659.85     24.11 o 
   3   5  14      619.06      611.81     23.00 o 
   5   5  14      268.34      274.08     16.95 o 
   7   5  14       93.16       90.35     10.42 o 
   9   5  14     1149.19     1187.72     31.02 o 
  11   5  14      205.34      174.72     15.42 o 
  13   5  14      716.31      683.39     26.45 o 
  15   5  14       27.26       34.46     10.95 o 
  17   5  14      192.49      288.24     41.24 o 
 -16   6  14       21.24       15.21     15.16 o 
 -14   6  14      276.80      236.05     21.67 o 
 -12   6  14       85.23       97.39     22.95 o 
 -10   6  14       46.85       66.28     18.63 o 
  -8   6  14      578.24      404.96     29.33 o 
  -6   6  14       11.27       33.06     13.84 o 
  -4   6  14       52.58       26.18     20.14 o 
  -2   6  14      230.05      246.49     18.13 o 
   0   6  14       71.43      110.00     16.29 o 
   2   6  14     1236.52     1218.69     40.97 o 
   4   6  14       66.60       51.22      9.49 o 
   6   6  14      361.75      323.52     15.92 o 
   8   6  14      198.63      211.89     14.53 o 
  10   6  14      785.59      710.20     20.98 o 
  12   6  14       51.63       73.51     21.44 o 
  14   6  14        0.04       -3.71     15.85 o 
  16   6  14       69.20       10.07     30.21 o 
 -15   7  14        0.27      -14.59     22.42 o 
 -13   7  14       27.06       66.05     15.19 o 
 -11   7  14       13.42       14.00     18.72 o 
  -9   7  14      265.21      222.57     25.76 o 
  -7   7  14       99.27      120.66     20.41 o 
  -5   7  14      137.77      181.30     21.14 o 
  -3   7  14      788.28      813.33     31.05 o 
  -1   7  14       36.42        8.81     11.00 o 
   1   7  14      571.75      580.84     26.23 o 
   3   7  14      702.29      581.46     52.86 o 
   5   7  14      768.15      724.93     60.41 o 
   7   7  14      324.33      319.68     47.83 o 
   9   7  14      273.24      291.89     30.81 o 
  11   7  14        4.04       10.07     22.65 o 
  13   7  14        1.50       27.29     22.20 o 
 -14   8  14      381.80      452.84     40.94 o 
 -12   8  14        2.72      -20.14     26.43 o 
 -10   8  14       76.14       88.61     22.20 o 
  -8   8  14       32.68       31.00     16.84 o 
  -6   8  14      256.94      293.58     26.53 o 
  -4   8  14       61.00       72.65     16.76 o 
  -2   8  14      582.77      565.12     37.76 o 
   0   8  14        5.68       -5.03     20.14 o 
   2   8  14      119.56      110.75     30.21 o 
   4   8  14      429.64      425.39     55.38 o 
   6   8  14      209.40      188.78     42.79 o 
   8   8  14       72.14       75.51     35.24 o 
  10   8  14      155.57      169.62     27.82 o 
  12   8  14      202.89      202.23     31.89 o 
 -11   9  14       38.63       27.37     21.14 o 
  -9   9  14       42.50       24.48     19.34 o 
  -7   9  14      165.98      119.70     26.43 o 
  -5   9  14      327.11      324.86     27.01 o 
  -1   9  14       25.07       17.62     27.69 o 
   1   9  14      172.42      100.69     37.76 o 
   3   9  14       70.98      105.72     35.24 o 
   5   9  14       68.47       95.65     35.24 o 
   7   9  14        8.40       22.65     30.21 o 
   9   9  14      276.62      410.29     62.93 o 
  -2  10  14        0.56       15.10     30.21 o 
   0  10  14      349.48      422.88     62.93 o 
   2  10  14      411.90      551.25     70.48 o 
   4  10  14       75.91       90.62     37.76 o 
 -21   1  15       70.66       53.07     29.12 o 
 -19   1  15      675.63      580.46     37.28 o 
 -17   1  15       46.70       48.88     14.68 o 
 -15   1  15      324.24      346.31     23.58 o 
 -13   1  15       64.98       44.05     16.02 o 
 -11   1  15      130.67      159.62     22.20 o 
  -9   1  15     1207.37     1172.82     48.92 o 
  -7   1  15     2234.99     2341.31    168.65 o 
  -5   1  15       48.87       50.46     12.46 o 
  -3   1  15     2499.31     2642.94    101.94 o 
  -1   1  15     2055.66     2018.65     40.27 o 
   1   1  15        0.09        1.01      5.18 o 
   3   1  15       49.67       50.47     10.68 o 
   5   1  15       23.13       18.31      9.67 o 
   7   1  15     1033.07     1035.65     31.21 o 
   9   1  15      102.16       72.50     11.22 o 
  11   1  15     3859.68     3597.40     62.85 o 
  13   1  15      165.47      156.26     14.68 o 
  15   1  15      245.66      256.72     27.89 o 
  17   1  15      372.91      365.12     25.00 o 
  19   1  15       48.70       71.46     20.41 o 
 -20   2  15      186.86      189.32     26.81 o 
 -18   2  15       15.37        7.00     15.56 o 
 -16   2  15       32.79       29.03     14.97 o 
 -14   2  15      158.11      165.63     20.80 o 
 -12   2  15       36.03       37.09     16.84 o 
 -10   2  15     1894.37     1937.07     71.74 o 
  -8   2  15      756.53      699.89     36.45 o 
  -6   2  15     3902.21     3829.77     70.32 o 
  -4   2  15     2424.03     2292.63     64.95 o 
  -2   2  15     1267.36     1304.83     37.01 o 
   0   2  15     1970.67     1847.29     39.87 o 
   2   2  15     1183.29     1061.80     31.94 o 
   4   2  15      500.02      504.94     24.92 o 
   6   2  15      240.32      224.07     17.79 o 
   8   2  15      508.84      486.57     22.89 o 
  10   2  15     2604.01     2496.28     47.99 o 
  12   2  15     1267.03     1272.87     38.40 o 
  14   2  15     2769.47     2782.39    130.75 o 
  16   2  15      529.58      478.67     26.81 o 
  18   2  15      736.42      735.78     34.33 o 
 -19   3  15      129.75      118.36     23.54 o 
 -17   3  15      167.54      108.73     20.69 o 
 -15   3  15       15.66       25.35     14.00 o 
 -13   3  15      385.97      309.77     31.11 o 
 -11   3  15      162.16      141.89     21.40 o 
  -9   3  15      124.18      113.80     13.22 o 
  -7   3  15        0.41        0.31      8.14 o 
  -5   3  15     1501.16     1473.83     36.59 o 
  -3   3  15        6.67       -2.24     20.14 o 
  -1   3  15      305.09      281.72     15.45 o 
   1   3  15      235.54      261.38     15.45 o 
   3   3  15     5084.52     4667.53     82.81 o 
   5   3  15       95.13       80.96     13.26 o 
   7   3  15     6440.34     6033.19    104.45 o 
   9   3  15       39.47       22.36      9.83 o 
  11   3  15       55.39       60.96     13.78 o 
  13   3  15      114.10      129.27     16.19 o 
  15   3  15      258.22      286.21     23.56 o 
  17   3  15        8.25       22.84     13.80 o 
  19   3  15      160.83      275.78     38.90 o 
 -18   4  15      521.28      587.03     37.73 o 
 -16   4  15       72.66       87.85     24.38 o 
 -14   4  15      458.52      514.16     31.76 o 
 -12   4  15        2.16       12.01     11.07 o 
 -10   4  15      127.24      132.14     18.63 o 
  -8   4  15      781.04      744.77     28.15 o 
  -6   4  15      750.30      705.08     26.16 o 
  -4   4  15     3256.09     3208.59     63.88 o 
  -2   4  15     2346.56     2230.02     50.33 o 
   0   4  15      840.85      778.85     30.60 o 
   2   4  15      272.02      274.31     16.62 o 
   4   4  15        0.01       -7.33      7.33 o 
   6   4  15      285.45      325.19     18.72 o 
   8   4  15      814.76      792.52     27.75 o 
  10   4  15      395.42      336.94     19.53 o 
  12   4  15     2113.56     2019.49     50.27 o 
  14   4  15        3.74       12.84     10.22 o 
  16   4  15       80.25       96.96     14.68 o 
  18   4  15      168.14      288.28     48.37 o 
 -17   5  15      168.35      111.87     17.92 o 
 -15   5  15      853.84      728.91     30.73 o 
 -13   5  15       46.07       65.82     13.17 o 
 -11   5  15     3181.59     3033.84     72.49 o 
  -9   5  15      859.41      867.11     39.78 o 
  -7   5  15     4888.46     4568.14    107.87 o 
  -5   5  15      325.20      352.66     24.73 o 
  -3   5  15     5479.03     5258.25     82.00 o 
  -1   5  15      912.28      840.80     27.93 o 
   1   5  15      267.78      272.63     16.80 o 
   3   5  15       16.81       35.87      9.66 o 
   5   5  15      185.07      192.60     15.45 o 
   7   5  15      571.71      535.24     20.58 o 
   9   5  15      106.56       88.47     11.04 o 
  11   5  15      809.30      794.93     29.16 o 
  13   5  15       51.15       56.93     20.40 o 
  15   5  15     1092.29     1063.45     36.60 o 
  17   5  15        1.96       25.80     21.14 o 
 -16   6  15      768.47      837.48     48.82 o 
 -14   6  15      231.53      194.13     27.96 o 
 -12   6  15       11.87       17.16     18.28 o 
 -10   6  15     1330.69     1228.91     50.52 o 
  -8   6  15        5.77       13.42     13.26 o 
  -6   6  15      470.41      451.46     29.33 o 
  -4   6  15     3672.67     3444.04     86.31 o 
  -2   6  15      892.57      947.87     39.78 o 
   0   6  15     5483.09     5245.92    117.87 o 
   2   6  15      553.99      513.08     32.72 o 
   4   6  15      252.49      231.88     19.43 o 
   6   6  15      157.46      156.91     12.16 o 
   8   6  15       20.74       26.10      8.07 o 
  10   6  15      317.82      268.52     15.06 o 
  12   6  15        0.34        6.95      9.45 o 
  14   6  15      460.66      485.96     33.32 o 
  16   6  15        0.32      -22.65     30.21 o 
 -15   7  15       35.79       48.90     16.34 o 
 -13   7  15      267.17      254.84     21.67 o 
 -11   7  15        9.35       27.78     26.13 o 
  -9   7  15       74.25       67.72     18.63 o 
  -7   7  15      132.71      138.29     22.20 o 
  -5   7  15      109.31       79.03     17.53 o 
  -3   7  15      366.66      402.54     23.32 o 
  -1   7  15      321.75      305.79     23.25 o 
   1   7  15      638.48      693.38     29.73 o 
   3   7  15       31.26        0.00     20.14 o 
   5   7  15       22.99       15.10     20.14 o 
   7   7  15      372.26      362.47     50.34 o 
   9   7  15        6.31        0.00     25.17 o 
  11   7  15      355.32      400.07     36.20 o 
  13   7  15        4.30      -10.32     17.53 o 
 -12   8  15       13.72       -9.23     18.63 o 
 -10   8  15       19.74       23.91     12.16 o 
  -8   8  15        6.98        1.12     15.72 o 
  -6   8  15      998.66      928.08     43.54 o 
  -4   8  15      100.50       96.33     18.63 o 
  -2   8  15      815.90      979.31     40.00 o 
   0   8  15      290.45      264.30     45.31 o 
   2   8  15       42.12       15.10     25.17 o 
   4   8  15       49.31       30.21     27.69 o 
   6   8  15      210.73      168.65     42.79 o 
   8   8  15       82.18       47.83     30.21 o 
  10   8  15      309.95      276.88     52.86 o 
  12   8  15      733.37      875.53     53.22 o 
  -9   9  15      274.16      272.29     31.45 o 
  -7   9  15      238.50      232.01     49.08 o 
  -5   9  15        2.00        0.00     22.65 o 
  -1   9  15       10.44       12.59     25.17 o 
   1   9  15        4.40       10.07     25.17 o 
   3   9  15      101.37      115.79     37.76 o 
   5   9  15        8.72      -22.65     25.17 o 
   7   9  15       19.62       45.31     32.72 o 
   9   9  15        5.27       15.10     32.72 o 
   0  10  15       56.83       50.34     35.24 o 
   2  10  15      159.12      279.40     55.38 o 
 -20   0  16      986.57     1042.09     88.10 o 
 -18   0  16      344.95      375.20     38.24 o 
 -16   0  16      536.04      502.96     40.02 o 
 -14   0  16        0.88        5.03     20.14 o 
 -12   0  16     1825.41     1867.71     98.17 o 
 -10   0  16      684.61      659.49     52.86 o 
  -8   0  16     4415.01     4316.87    156.06 o 
  -6   0  16     1394.56     1311.42     70.48 o 
  -4   0  16     1413.46     1271.15     65.45 o 
  -2   0  16     1558.49     1618.51     73.00 o 
   0   0  16     4571.06     4266.53    135.92 o 
   2   0  16      624.82      684.66     40.27 o 
   4   0  16     1238.91     1238.43     55.38 o 
   6   0  16     5912.63     5157.59    156.06 o 
   8   0  16     1586.10     1396.20     56.64 o 
  10   0  16      296.70      293.48     22.93 o 
  12   0  16       37.56       50.47     16.84 o 
  14   0  16       29.46       27.16     16.84 o 
  16   0  16      109.04      148.51     30.21 o 
  18   0  16        0.02      -12.59     22.65 o 
 -21   1  16        0.59      -17.32     17.32 o 
 -19   1  16        9.33       -5.85     15.45 o 
 -17   1  16     1151.77     1150.32     41.81 o 
 -15   1  16        3.78       18.88     11.33 o 
 -13   1  16      632.01      663.27     40.94 o 
 -11   1  16     1297.59     1234.81     53.40 o 
  -9   1  16      677.22      708.75     39.16 o 
  -7   1  16      868.26      804.06     39.04 o 
  -5   1  16      163.97      139.64     17.62 o 
  -3   1  16       76.12       73.08     15.10 o 
  -1   1  16     1837.40     1852.11     37.86 o 
   1   1  16        8.59       -0.96      6.30 o 
   3   1  16        4.02       19.68      9.67 o 
   5   1  16     5300.91     4707.40    102.33 o 
   7   1  16     1453.82     1274.53     35.23 o 
   9   1  16      201.95      193.78     13.61 o 
  11   1  16      784.09      684.30     23.93 o 
  13   1  16     1193.71     1088.60     32.28 o 
  15   1  16       29.73       41.57     13.95 o 
  17   1  16      115.77       96.56     17.96 o 
  19   1  16      379.07      387.62     42.79 o 
 -20   2  16      105.60      108.82     24.11 o 
 -18   2  16        4.88        7.32     14.15 o 
 -16   2  16      170.97      179.08     22.74 o 
 -14   2  16      784.57      837.76     38.25 o 
 -12   2  16      159.06      156.06     23.98 o 
 -10   2  16      746.68      805.51     42.72 o 
  -8   2  16     2466.43     2287.30     51.61 o 
  -6   2  16     2059.75     2115.02    104.86 o 
  -4   2  16       19.97       15.10     11.47 o 
  -2   2  16     1249.37     1202.97     44.45 o 
   0   2  16      113.51       97.09     13.31 o 
   2   2  16      459.73      479.93     23.93 o 
   4   2  16      516.17      467.79     25.76 o 
   6   2  16     2318.53     2102.57     56.87 o 
   8   2  16     1186.74     1207.32     34.99 o 
  10   2  16     6181.45     5848.24     90.50 o 
  12   2  16      520.53      560.74     26.83 o 
  14   2  16        0.20        8.12     18.85 o 
  16   2  16     1123.08     1139.69     41.02 o 
  18   2  16      318.46      368.19     25.84 o 
 -19   3  16       28.52       42.79     19.34 o 
 -17   3  16      705.49      726.41     39.48 o 
 -15   3  16      521.59      492.39     44.13 o 
 -13   3  16      478.59      481.50     67.96 o 
 -11   3  16      112.27      120.07     25.17 o 
  -9   3  16      822.89      761.14     30.03 o 
  -7   3  16      691.95      662.05     25.00 o 
  -5   3  16      753.71      770.35     25.60 o 
  -3   3  16     9221.45     8822.69    181.52 o 
  -1   3  16      356.42      302.88     17.32 o 
   1   3  16     4903.47     4482.44     80.84 o 
   3   3  16      276.10      272.15     19.65 o 
   5   3  16     1976.97     1847.49     52.48 o 
   7   3  16      257.33      234.30     18.44 o 
   9   3  16       10.61       -0.40      9.33 o 
  11   3  16       26.87       40.47     11.60 o 
  13   3  16        0.32        1.66     10.89 o 
  15   3  16      120.47      114.36     18.05 o 
  17   3  16       17.88       48.39     22.41 o 
 -18   4  16      492.96      496.12     34.64 o 
 -16   4  16       97.62      101.46     19.60 o 
 -14   4  16     1861.96     1750.98     47.44 o 
 -12   4  16      416.64      417.90     45.10 o 
 -10   4  16      806.91      697.62     34.41 o 
  -8   4  16      161.83      178.09     15.45 o 
  -6   4  16     4041.28     3923.98     76.20 o 
  -4   4  16     4899.90     4699.02    104.53 o 
  -2   4  16      887.06      871.10     29.39 o 
   0   4  16     9245.94     8610.14    140.91 o 
   2   4  16       69.89       74.14     13.97 o 
   4   4  16     9886.51     9320.47    151.14 o 
   6   4  16     1195.15     1094.73     33.53 o 
   8   4  16     5310.05     4863.37     90.36 o 
  10   4  16       91.37       83.50     12.95 o 
  12   4  16        1.75        9.27     19.17 o 
  14   4  16       79.76       54.28     12.29 o 
  16   4  16       45.63       67.66     16.09 o 
  18   4  16       37.68       44.19     18.72 o 
 -17   5  16      355.16      426.89     38.67 o 
 -15   5  16       21.58       29.63     14.58 o 
 -13   5  16       17.24       14.20     16.40 o 
 -11   5  16       92.75      152.40     37.11 o 
  -9   5  16       13.56       -0.58     11.47 o 
  -7   5  16     1623.77     1691.28     55.54 o 
  -5   5  16      161.75      170.35     18.63 o 
  -3   5  16        4.02       15.90      8.48 o 
  -1   5  16      134.08      163.04     14.39 o 
   1   5  16     4017.05     3961.30     76.50 o 
   3   5  16      106.73      107.80     12.66 o 
   5   5  16       10.71        6.00      7.73 o 
   7   5  16     1183.70     1075.10     49.31 o 
   9   5  16      243.78      244.36     15.94 o 
  11   5  16     1870.54     1762.26     46.21 o 
  13   5  16       70.09       95.18     13.80 o 
  15   5  16     1452.17     1463.19     43.93 o 
  17   5  16     1236.89     1387.63     51.08 o 
 -16   6  16       14.45       32.72     20.14 o 
 -14   6  16      952.60     1006.85     48.98 o 
 -12   6  16       57.60       36.50     16.02 o 
 -10   6  16       87.14       91.34     22.65 o 
  -8   6  16      467.64      433.33     31.11 o 
  -6   6  16       12.42        5.03     15.10 o 
  -4   6  16       19.93       24.67     13.26 o 
  -2   6  16       84.04       61.60     15.05 o 
   0   6  16        9.76       -4.40     10.24 o 
   2   6  16      543.81      540.19     28.37 o 
   4   6  16        5.14        2.71     12.59 o 
   6   6  16      350.37      297.84     21.70 o 
   8   6  16      174.33      149.26     24.15 o 
  10   6  16      374.11      374.73     25.43 o 
  12   6  16      411.21      522.90     26.69 o 
  14   6  16       92.72       93.78     27.20 o 
 -15   7  16      152.30      151.20     36.50 o 
 -13   7  16       52.97       64.36     18.12 o 
 -11   7  16      100.17      129.82     16.95 o 
  -9   7  16      114.69      120.87     21.36 o 
  -7   7  16      135.10      137.75     21.14 o 
  -5   7  16      542.01      532.08     31.89 o 
  -3   7  16       12.25       -4.65     11.47 o 
  -1   7  16       81.45       92.65     15.22 o 
   1   7  16       80.62       62.17     12.95 o 
   3   7  16      842.54      813.36     36.50 o 
   5   7  16       75.34       45.31     27.69 o 
   7   7  16        3.85      -17.62     17.62 o 
   9   7  16        0.00        0.00     25.17 o 
  11   7  16        6.04       37.35     22.20 o 
  13   7  16      282.41      305.66     35.07 o 
 -12   8  16       45.69       15.10     30.21 o 
 -10   8  16        0.65      -19.74     21.40 o 
  -8   8  16      115.12      173.19     27.69 o 
  -6   8  16      168.99      151.05     21.77 o 
  -4   8  16       15.21       15.70     14.43 o 
  -2   8  16     1025.59      992.07     40.00 o 
   0   8  16      195.29      180.22     25.17 o 
   2   8  16      183.78      128.37     35.24 o 
   4   8  16      645.56      609.14     62.93 o 
   6   8  16       60.50       52.86     30.21 o 
   8   8  16      215.54      224.02     47.83 o 
  10   8  16        1.15       -7.55     27.69 o 
  -9   9  16       33.64       25.17     27.69 o 
  -7   9  16     1074.41     1238.18     89.36 o 
  -5   9  16      783.78      847.24     59.15 o 
  -3   9  16      367.70      450.57     32.72 o 
  -1   9  16      186.80      239.13     47.83 o 
   1   9  16      132.99      163.61     40.27 o 
   3   9  16        0.06        5.03     25.17 o 
   5   9  16       19.86       37.76     32.72 o 
   7   9  16       28.17       25.17     30.21 o 
 -19   1  17      132.99      143.24     24.62 o 
 -17   1  17      143.74      155.77     20.37 o 
 -15   1  17      321.38      359.37     28.56 o 
 -13   1  17     1618.18     1644.66     66.73 o 
 -11   1  17     2150.95     2031.01     72.07 o 
  -9   1  17       51.46       41.53     16.02 o 
  -7   1  17     1235.17     1080.90     47.14 o 
  -5   1  17     3468.24     3246.09     87.16 o 
  -3   1  17      498.90      499.35     45.31 o 
  -1   1  17     1336.38     1237.25     28.29 o 
   1   1  17      234.32      226.16     19.07 o 
   3   1  17       16.18        1.40     10.07 o 
   5   1  17     1203.02     1126.65     39.16 o 
   7   1  17     2138.88     2046.13     84.32 o 
   9   1  17     5814.49     5448.52     85.53 o 
  11   1  17     1151.52     1045.36     30.33 o 
  13   1  17     1574.39     1486.34     43.79 o 
  15   1  17      418.28      431.74     25.57 o 
  17   1  17        0.00       -1.26     16.02 o 
  19   1  17     1233.76     1286.42     55.09 o 
 -20   2  17       50.64       63.43     21.07 o 
 -18   2  17       31.15       42.99     17.66 o 
 -16   2  17      175.32      208.85     24.62 o 
 -14   2  17     3111.46     3142.66     99.67 o 
 -12   2  17      475.59      418.61     41.53 o 
 -10   2  17     5613.38     6068.88    147.73 o 
  -8   2  17     1348.85     1243.50     50.70 o 
  -6   2  17     2188.70     2085.72     65.78 o 
  -4   2  17     1106.55     1066.77     42.61 o 
  -2   2  17      872.83      764.82     34.67 o 
   0   2  17      263.72      205.05     13.34 o 
   2   2  17      791.15      657.01     23.72 o 
   4   2  17     1743.36     1548.36     48.06 o 
   6   2  17     1084.45      958.66     36.45 o 
   8   2  17      553.33      493.68     32.71 o 
  10   2  17      843.97      801.11     31.88 o 
  12   2  17     1328.57     1363.43     41.33 o 
  14   2  17      239.02      250.03     20.35 o 
  16   2  17     2048.48     2055.81     56.54 o 
  18   2  17        4.58       21.52     14.58 o 
 -19   3  17        0.90        2.90     18.48 o 
 -17   3  17       12.51       30.73     22.67 o 
 -15   3  17      565.49      564.78     34.25 o 
 -13   3  17     1034.25      959.02     73.00 o 
 -11   3  17       43.50       25.17     15.05 o 
  -9   3  17      742.86      677.97     56.64 o 
  -7   3  17      341.95      319.11     37.76 o 
  -5   3  17     2539.78     2299.65    125.86 o 
  -3   3  17      634.88      670.44     33.68 o 
  -1   3  17     5156.06     4720.57     85.82 o 
   1   3  17     2740.68     2560.99     53.61 o 
   3   3  17     2848.06     2739.69     56.64 o 
   5   3  17     1133.88     1114.61     33.36 o 
   7   3  17     1076.96     1007.27     52.86 o 
   9   3  17     1236.86     1199.62     36.93 o 
  11   3  17       72.72       74.27     12.80 o 
  13   3  17     1622.69     1549.85     45.08 o 
  15   3  17      552.52      633.73     30.33 o 
  17   3  17       92.59      114.10     17.21 o 
 -18   4  17      206.37      217.66     26.67 o 
 -16   4  17      324.08      324.63     28.77 o 
 -14   4  17       27.07       30.21     35.24 o 
 -12   4  17      389.12      367.50     47.83 o 
 -10   4  17      520.68      443.01     47.83 o 
  -8   4  17     3049.93     2899.52     85.38 o 
  -6   4  17     1716.10     1633.49     49.21 o 
  -4   4  17     5446.72     5218.02    121.83 o 
  -2   4  17     5988.35     5878.24    104.45 o 
   0   4  17       79.00       79.28     12.16 o 
   2   4  17     6426.14     5982.80    105.11 o 
   4   4  17     3197.09     3155.44     66.80 o 
   6   4  17      409.73      372.03     20.60 o 
   8   4  17     1218.23     1197.04     36.25 o 
  10   4  17       60.19       76.46     12.80 o 
  12   4  17      831.42      837.99     31.33 o 
  14   4  17      331.26      356.94     21.93 o 
  16   4  17     1534.77     1827.66     65.80 o 
 -17   5  17      699.85      738.42     48.34 o 
 -15   5  17        8.96       29.94     28.95 o 
 -13   5  17      463.62      521.05     45.31 o 
 -11   5  17      784.32      838.20     67.96 o 
  -9   5  17      339.88      286.95     40.27 o 
  -7   5  17     1060.57      995.78     41.12 o 
  -5   5  17        3.72        4.07     12.59 o 
  -3   5  17        0.00        1.26      9.79 o 
  -1   5  17      193.80      186.90     15.85 o 
   1   5  17      552.72      559.66     24.11 o 
   3   5  17      591.12      605.55     24.47 o 
   5   5  17     1188.51     1129.38     34.99 o 
   7   5  17        1.27       15.94      9.43 o 
   9   5  17        0.04       -7.72      7.73 o 
  11   5  17      548.26      569.40     33.43 o 
  13   5  17      212.71      273.62     19.10 o 
  15   5  17     1093.83     1268.99     46.79 o 
 -16   6  17     2363.49     2530.32    139.70 o 
 -14   6  17      797.81      829.69     45.87 o 
 -12   6  17      451.15      440.50     52.86 o 
 -10   6  17      905.97      880.99     67.96 o 
  -8   6  17       15.60        5.03     17.62 o 
  -6   6  17      310.99      305.59     26.70 o 
  -4   6  17       54.42       65.45     16.02 o 
  -2   6  17     1236.38     1261.76     65.45 o 
   0   6  17      130.05      113.59     17.53 o 
   2   6  17     1593.28     1441.83     75.51 o 
   4   6  17      556.42      516.18     33.98 o 
   6   6  17      618.76      540.84     27.82 o 
   8   6  17      396.23      385.80     26.43 o 
  10   6  17      156.24      203.19     40.18 o 
  12   6  17      135.27      181.28     33.23 o 
  14   6  17       19.03       15.10     21.36 o 
 -13   7  17        3.18       48.54     18.12 o 
 -11   7  17       10.32       -2.52     22.65 o 
  -9   7  17      501.62      465.67     50.34 o 
  -7   7  17      198.24      167.68     22.20 o 
  -5   7  17      802.16      907.99     49.08 o 
  -3   7  17      462.51      415.18     29.63 o 
  -1   7  17      692.60      715.48     35.68 o 
   1   7  17      113.20       99.03     15.22 o 
   3   7  17       99.47       97.31     16.36 o 
   5   7  17       84.04       35.24     25.17 o 
   7   7  17        1.72       15.10     25.17 o 
   9   7  17      445.25      319.68     52.86 o 
  11   7  17       19.49       30.21     30.21 o 
  13   7  17      481.58      582.04     45.15 o 
 -12   8  17       16.93       14.66     18.88 o 
 -10   8  17       39.99        2.52     22.65 o 
  -8   8  17       47.55       52.86     25.17 o 
  -6   8  17        4.23      -12.90     26.43 o 
  -4   8  17     1172.49     1198.15     62.93 o 
  -2   8  17       23.11       36.92     17.62 o 
   0   8  17       28.70       55.38     30.21 o 
   2   8  17       55.88       47.83     27.69 o 
   4   8  17      158.38      249.20     45.31 o 
   6   8  17      240.87      178.72     45.31 o 
   8   8  17       27.40       20.14     30.21 o 
  10   8  17      110.56      135.92     42.79 o 
  -7   9  17      168.65      193.82     32.72 o 
  -5   9  17      442.34      533.63     42.79 o 
  -3   9  17       56.20       12.59     17.62 o 
  -1   9  17       39.07       27.69     27.69 o 
   1   9  17       18.15       40.27     30.21 o 
   3   9  17        8.92        0.00     25.17 o 
   5   9  17       11.56       65.45     35.24 o 
   7   9  17      340.29      259.26     52.86 o 
 -20   0  18     3634.55     3664.94    171.16 o 
 -18   0  18        0.98       11.03     18.63 o 
 -16   0  18      808.82      825.43    101.94 o 
 -14   0  18     1168.84     1167.95     80.55 o 
 -12   0  18     3405.96     3299.95    143.48 o 
 -10   0  18     4783.56     4561.03    171.16 o 
  -8   0  18      962.01      928.82     65.45 o 
  -6   0  18     1679.58     1548.03     80.55 o 
  -4   0  18       59.78       55.38     20.14 o 
  -2   0  18       95.87       67.96     20.14 o 
   0   0  18        0.06        2.52     12.59 o 
   2   0  18      106.49       95.65     20.14 o 
   4   0  18     9477.83     8749.53    246.68 o 
   6   0  18     4789.76     4100.40    133.41 o 
   8   0  18     4772.10     4480.48    143.48 o 
  10   0  18       82.85       93.51     17.53 o 
  12   0  18       32.40       40.67     21.40 o 
  14   0  18     1727.12     1829.24     63.02 o 
  16   0  18      200.08      221.51     35.24 o 
  18   0  18       83.99       95.65     30.21 o 
 -19   1  18       21.80       29.95     17.32 o 
 -17   1  18     1569.82     1581.08     58.60 o 
 -15   1  18       36.41       21.65     17.53 o 
 -13   1  18     2814.84     2825.33     93.43 o 
 -11   1  18      905.42     1002.57     50.70 o 
  -9   1  18     5323.39     5565.73    138.83 o 
  -7   1  18     1089.85     1063.13     84.32 o 
  -5   1  18      120.31       86.73     16.84 o 
  -3   1  18      767.68      615.46     32.04 o 
  -1   1  18       33.45        7.78     11.33 o 
   1   1  18      231.72      225.31     13.10 o 
   3   1  18      148.45      130.94     16.02 o 
   5   1  18      225.87      203.96     20.14 o 
   7   1  18     1392.26     1263.77     43.58 o 
   9   1  18     5288.24     4962.56     92.92 o 
  11   1  18      510.58      510.40     22.39 o 
  13   1  18      507.68      469.84     25.57 o 
  15   1  18       88.86       86.04     15.19 o 
  17   1  18       36.14       66.70     19.58 o 
 -20   2  18       30.92       23.83     18.78 o 
 -18   2  18       46.00       56.99     22.76 o 
 -16   2  18      674.27      677.76     38.19 o 
 -14   2  18       22.95       29.45     17.53 o 
 -12   2  18       84.62      113.33     23.14 o 
 -10   2  18     8827.19     8582.87    193.98 o 
  -8   2  18      549.63      594.30     36.45 o 
  -6   2  18    11566.51    10972.00    227.74 o 
  -4   2  18      662.10      570.29     39.02 o 
  -2   2  18      165.09      145.69     18.63 o 
   0   2  18     2171.29     2026.31     49.24 o 
   2   2  18     2717.99     2480.68     52.02 o 
   4   2  18       52.42       34.66     11.47 o 
   6   2  18      471.79      433.99     26.43 o 
   8   2  18        8.40       -3.78     10.24 o 
  10   2  18      585.72      604.79     27.31 o 
  12   2  18      555.56      542.03     26.16 o 
  14   2  18      162.27      173.14     18.44 o 
  16   2  18      472.64      454.18     27.93 o 
  18   2  18      141.18      203.53     21.71 o 
 -19   3  18      335.74      349.43     33.36 o 
 -17   3  18       83.87       81.23     19.82 o 
 -15   3  18      856.82     1061.96     79.29 o 
 -13   3  18      918.20      979.16     75.51 o 
 -11   3  18      232.23      253.04     60.41 o 
  -9   3  18        0.57        1.16     17.62 o 
  -7   3  18     1267.72     1268.39     51.52 o 
  -5   3  18     2073.44     2106.05     66.59 o 
  -3   3  18      451.41      420.36     27.55 o 
  -1   3  18      190.30      199.47     14.71 o 
   1   3  18     7448.81     7016.41    118.49 o 
   3   3  18     1363.18     1255.50     35.83 o 
   5   3  18    18952.88    17080.86    259.10 o 
   7   3  18       95.96      114.40     16.36 o 
   9   3  18     4644.69     4222.45     82.61 o 
  11   3  18        2.98        9.71      9.61 o 
  13   3  18     2071.91     2010.23     70.97 o 
  15   3  18       85.90       91.32     16.12 o 
  17   3  18        0.04       17.26     13.73 o 
 -18   4  18       11.23       34.24     25.16 o 
 -16   4  18        7.66      -11.33     12.66 o 
 -14   4  18        7.08       20.14     17.62 o 
 -12   4  18      367.30      276.88     45.31 o 
 -10   4  18      108.61       83.07     30.21 o 
  -8   4  18      448.45      521.05     50.34 o 
  -6   4  18      616.23      598.25     60.41 o 
  -4   4  18     2190.35     2088.95    112.01 o 
  -2   4  18     1985.81     1950.44     48.25 o 
   0   4  18        0.09        6.14      8.14 o 
   2   4  18     4894.43     4453.38     83.77 o 
   4   4  18     1601.01     1338.69     37.73 o 
   6   4  18      511.43      509.26     23.54 o 
   8   4  18      631.16      571.73     28.99 o 
  10   4  18      495.59      484.39     24.36 o 
  12   4  18       21.89       31.92     12.17 o 
  14   4  18      231.63      232.20     19.80 o 
  16   4  18       55.83       70.74     20.83 o 
 -17   5  18       15.79        6.47     18.12 o 
 -15   5  18     1462.91     1604.00     68.09 o 
 -13   5  18       68.97       55.38     27.69 o 
 -11   5  18       65.24       40.27     25.17 o 
  -9   5  18     1319.89     1341.63     83.07 o 
  -7   5  18       11.34        0.00     17.62 o 
  -5   5  18     2487.49     2653.05    113.27 o 
  -3   5  18      622.31      583.58     32.89 o 
  -1   5  18     7685.60     7424.58    128.33 o 
   1   5  18      900.31      952.12     32.43 o 
   3   5  18      675.62      644.25     26.46 o 
   5   5  18        1.88        1.36      9.22 o 
   7   5  18     2028.94     1821.63     47.56 o 
   9   5  18       93.43      122.48     14.78 o 
  11   5  18      229.99      190.78     15.56 o 
  13   5  18      440.63      487.42     25.34 o 
  15   5  18     1078.25     1122.02     39.39 o 
 -16   6  18      841.80      975.06     51.41 o 
 -14   6  18       32.42       86.04     22.65 o 
 -12   6  18     1957.84     2129.49    113.27 o 
 -10   6  18       35.08        5.03     22.65 o 
  -8   6  18      744.89      760.17     60.41 o 
  -6   6  18       74.14       50.34     22.65 o 
  -4   6  18      402.09      337.29     37.76 o 
  -2   6  18     1181.11     1146.72     55.38 o 
   0   6  18      722.80      676.25     34.40 o 
   2   6  18       88.92      110.75     16.76 o 
   4   6  18      451.90      422.78     27.01 o 
   6   6  18      241.97      253.91     20.94 o 
   8   6  18      149.88      179.44     36.50 o 
  10   6  18       58.68       61.42     11.62 o 
  12   6  18       37.28       52.82     26.69 o 
  14   6  18       81.96      101.58     27.55 o 
 -13   7  18      301.54      309.89     70.48 o 
 -11   7  18       52.08       22.65     25.17 o 
  -9   7  18      347.82      334.78     42.79 o 
  -7   7  18      445.71      500.91     47.83 o 
  -5   7  18        4.46       12.59     17.62 o 
  -3   7  18      208.32      173.68     27.69 o 
  -1   7  18      359.65      348.64     26.53 o 
   1   7  18       33.73       58.70     12.95 o 
   3   7  18        3.00       -8.47     15.10 o 
   5   7  18       10.13       -0.69     15.10 o 
   7   7  18       11.05      -20.14     20.14 o 
   9   7  18      194.90      241.64     47.83 o 
  11   7  18       82.00       85.58     37.76 o 
 -10   8  18      114.72      151.03     35.24 o 
  -8   8  18        0.14      -20.14     20.14 o 
  -6   8  18        4.33      -15.10     15.10 o 
  -4   8  18        0.09        2.52     17.62 o 
  -2   8  18        5.31       -1.51     12.57 o 
   0   8  18      286.77      226.93     20.02 o 
   2   8  18      548.25      606.63     60.41 o 
   4   8  18      121.02       50.34     27.69 o 
   6   8  18      125.99      108.24     37.76 o 
   8   8  18      362.26      354.91     55.38 o 
  -7   9  18      244.59      239.13     35.24 o 
  -3   9  18       48.15        0.00     17.62 o 
  -1   9  18       89.25       75.51     35.24 o 
   1   9  18      196.08      216.47     47.83 o 
   3   9  18       47.51       65.45     32.72 o 
   5   9  18       72.85       70.48     35.24 o 
 -19   1  19      352.95      398.59     34.82 o 
 -17   1  19      165.02      174.54     24.43 o 
 -15   1  19      317.39      328.32     36.45 o 
 -13   1  19      244.06      214.90     29.33 o 
 -11   1  19      399.75      441.94     35.60 o 
  -9   1  19     3290.60     3157.33     95.21 o 
  -7   1  19     2809.21     2921.79    162.35 o 
  -5   1  19     3745.73     3345.24    144.73 o 
  -3   1  19       30.64       22.29     20.14 o 
  -1   1  19      887.09      711.91     34.67 o 
   1   1  19     2246.60     1946.79     42.11 o 
   3   1  19      181.67      182.49     17.80 o 
   5   1  19      365.87      303.36     21.36 o 
   7   1  19     2119.30     2035.03    122.08 o 
   9   1  19     3594.90     3476.52     86.31 o 
  11   1  19      928.40      898.08     32.68 o 
  13   1  19       77.49       66.80     13.95 o 
  15   1  19       53.98       46.59     14.71 o 
  17   1  19       14.19       26.57     15.72 o 
 -18   2  19        5.90        8.58     15.85 o 
 -16   2  19        0.49       26.43     14.97 o 
 -14   2  19       88.58       89.31     22.20 o 
 -12   2  19      246.11      248.57     40.27 o 
 -10   2  19      864.92      839.29     46.28 o 
  -8   2  19     3699.03     3573.47    101.41 o 
  -6   2  19     1151.80     1150.78     48.92 o 
  -4   2  19     1132.67     1041.97     59.15 o 
  -2   2  19        0.05       -2.01     16.36 o 
   0   2  19      804.63      770.09     25.55 o 
   2   2  19     1191.20     1141.66     32.16 o 
   4   2  19     2506.78     2383.51     53.19 o 
   6   2  19      399.63      381.55     24.92 o 
   8   2  19      392.40      357.00     23.98 o 
  10   2  19      191.34      189.50     20.93 o 
  12   2  19       33.40       43.41     16.76 o 
  14   2  19      375.13      396.05     24.68 o 
  16   2  19       32.68       28.83     14.71 o 
 -19   3  19       32.87       37.16     19.60 o 
 -17   3  19      239.70      358.41     31.91 o 
 -15   3  19      616.22      680.62     47.96 o 
 -13   3  19       48.12       50.34     27.69 o 
 -11   3  19      323.13      314.78     31.11 o 
  -9   3  19      280.75      315.61     30.26 o 
  -7   3  19     2980.41     3081.22     90.72 o 
  -5   3  19     3403.63     3116.04     87.98 o 
  -3   3  19     4380.20     4119.65    103.19 o 
  -1   3  19     4201.87     4040.87     77.89 o 
   1   3  19       89.31      119.54     12.92 o 
   3   3  19      428.71      419.85     24.80 o 
   5   3  19       30.74       37.45      9.96 o 
   7   3  19       73.26       72.49     15.05 o 
   9   3  19       61.58       50.19     13.91 o 
  11   3  19        4.25       -9.33      9.33 o 
  13   3  19      689.93      716.54     31.05 o 
  15   3  19       15.03       20.43     16.54 o 
  17   3  19      218.04      270.12     35.41 o 
 -18   4  19      522.44      565.68     38.40 o 
 -16   4  19       58.82       90.88     19.13 o 
 -14   4  19      711.68      864.61     52.48 o 
 -12   4  19      205.49      188.78     40.27 o 
 -10   4  19       52.09       42.79     25.17 o 
  -8   4  19       72.29       57.89     25.17 o 
  -6   4  19       34.28       38.23     13.91 o 
  -4   4  19      365.65      374.98     28.31 o 
  -2   4  19      257.53      244.95     17.32 o 
   0   4  19     2019.47     1966.56     48.82 o 
   2   4  19        3.38       15.94      8.72 o 
   4   4  19       89.85       90.11     12.39 o 
   6   4  19     1645.23     1571.19     43.00 o 
   8   4  19       60.03       46.69     13.91 o 
  10   4  19     1128.29     1064.07     36.25 o 
  12   4  19        2.24       22.02     11.72 o 
  14   4  19      315.02      364.40     26.56 o 
  16   4  19       52.75       85.30     14.48 o 
 -17   5  19       75.33       54.33     21.14 o 
 -15   5  19       61.44       79.74     21.77 o 
 -13   5  19      726.34      699.76     67.96 o 
 -11   5  19       51.57       57.89     27.69 o 
  -9   5  19     1418.06     1497.69     88.10 o 
  -7   5  19       21.55       25.17     20.14 o 
  -5   5  19     1816.02     1744.37     88.10 o 
  -3   5  19      365.67      344.85     37.76 o 
  -1   5  19      320.91      360.43     21.19 o 
   1   5  19       14.41       24.03      9.43 o 
   3   5  19      217.57      175.92     15.85 o 
   5   5  19      142.24      147.96     15.16 o 
   7   5  19       32.05       48.77     11.96 o 
   9   5  19      590.37      573.53     27.35 o 
  11   5  19      326.33      378.74     23.28 o 
  13   5  19     2275.73     2351.04     59.58 o 
  15   5  19      483.67      620.22     46.04 o 
 -14   6  19      127.97      166.58     25.99 o 
 -12   6  19      861.82      843.24     70.48 o 
 -10   6  19        1.06      -10.07     20.14 o 
  -8   6  19        5.46      -15.10     15.10 o 
  -6   6  19      116.94      105.72     27.69 o 
  -4   6  19      176.63      178.72     30.21 o 
  -2   6  19       65.11       58.73     15.72 o 
   0   6  19      710.88      735.77     36.20 o 
   2   6  19      427.78      412.88     27.82 o 
   4   6  19       53.20       61.08     14.87 o 
   6   6  19        0.15      -10.24     10.24 o 
   8   6  19       15.47       25.17     11.26 o 
  10   6  19        1.50       12.23      9.35 o 
  12   6  19      269.91      371.43     57.89 o 
 -13   7  19       46.99       98.49     44.05 o 
 -11   7  19       24.37       17.62     25.17 o 
  -9   7  19       16.17       -7.55     20.14 o 
  -7   7  19      224.70      241.64     37.76 o 
  -5   7  19       12.97       -2.52     15.10 o 
  -3   7  19      200.29      203.89     30.21 o 
  -1   7  19      120.90      129.85     19.95 o 
   1   7  19      168.32      122.06     18.63 o 
   3   7  19      315.98      396.88     25.54 o 
   5   7  19        1.63        9.23     12.59 o 
   7   7  19      113.00      191.30     42.79 o 
   9   7  19       43.70       -5.03     22.65 o 
  11   7  19       38.02       70.48     37.76 o 
 -10   8  19      195.72      156.06     37.76 o 
  -8   8  19      430.81      599.08     52.86 o 
  -6   8  19      334.31      364.98     40.27 o 
  -4   8  19       39.16       42.79     20.14 o 
  -2   8  19      258.91      255.36     31.46 o 
   0   8  19        4.24       65.45     30.21 o 
   2   8  19       84.65       62.93     30.21 o 
   4   8  19      716.40      667.04     65.45 o 
   6   8  19      126.13       62.93     32.72 o 
   8   8  19      328.09      264.30     50.34 o 
  -5   9  19      521.84      724.93     50.34 o 
  -3   9  19        4.81      -15.10     15.10 o 
  -1   9  19      446.31      533.63     62.93 o 
   1   9  19      131.23      138.44     42.79 o 
   3   9  19       92.17      123.34     40.27 o 
 -18   0  20     2769.34     3116.96    168.65 o 
 -16   0  20       94.45       85.58     35.24 o 
 -14   0  20        0.00      -17.62     17.62 o 
 -12   0  20     5573.11     4953.70    191.30 o 
 -10   0  20     9186.28     9031.45    291.99 o 
  -8   0  20     2021.74     2121.94    105.72 o 
  -6   0  20     1697.53     1678.92     88.10 o 
  -4   0  20       81.59      123.34     27.69 o 
  -2   0  20       97.04       95.65     22.65 o 
   0   0  20      311.32      314.64     32.72 o 
   2   0  20      241.10      183.75     27.69 o 
   4   0  20     1002.19     1021.95     57.89 o 
   6   0  20     4639.39     4128.09    138.44 o 
   8   0  20      217.99      186.27     27.69 o 
  10   0  20     1409.84     1253.53     65.45 o 
  12   0  20      553.02      517.26     35.24 o 
  14   0  20     1383.80     1334.08     73.00 o 
  16   0  20      681.21      747.59     55.38 o 
 -19   1  20      672.63      702.79     43.97 o 
 -17   1  20      254.51      248.00     28.07 o 
 -15   1  20     2502.81     2543.51    106.98 o 
 -13   1  20     2137.88     2106.60     80.97 o 
 -11   1  20      195.31      255.99     30.26 o 
  -9   1  20      122.19      134.96     23.14 o 
  -7   1  20      197.97      241.50     25.76 o 
  -5   1  20     2187.02     1916.59     65.78 o 
  -3   1  20        9.78        1.26     10.68 o 
  -1   1  20      191.87      142.35     18.63 o 
   1   1  20      137.02      125.53     16.84 o 
   3   1  20      348.24      252.64     15.85 o 
   5   1  20      993.08      882.30     83.07 o 
   7   1  20       91.81      119.71     16.84 o 
   9   1  20      257.49      221.36     20.41 o 
  11   1  20       38.61       54.46     12.92 o 
  13   1  20       73.10       85.97     18.30 o 
  15   1  20      195.27      221.78     21.89 o 
  17   1  20       78.60      117.55     21.14 o 
 -18   2  20        0.16       17.00     19.72 o 
 -16   2  20      140.64      158.63     54.12 o 
 -14   2  20      299.40      286.95     47.83 o 
 -12   2  20      407.22      434.43     71.74 o 
 -10   2  20       59.13       44.65     16.84 o 
  -8   2  20       45.78       52.86     17.80 o 
  -6   2  20       23.65       18.46     25.17 o 
  -4   2  20     2481.13     2301.69     72.07 o 
  -2   2  20      583.02      505.39     30.26 o 
   0   2  20       68.59       59.23     14.24 o 
   2   2  20       77.20       80.61     13.07 o 
   4   2  20     6162.74     5295.12     94.75 o 
   6   2  20       96.84       69.43     14.24 o 
   8   2  20        9.65        0.92      9.67 o 
  10   2  20      609.72      604.08     33.98 o 
  12   2  20       52.22       48.60     13.34 o 
  14   2  20        4.67        3.92     13.98 o 
  16   2  20       20.09       22.47     19.62 o 
 -17   3  20      134.91      158.16     27.98 o 
 -15   3  20       67.12      168.11     56.64 o 
 -13   3  20      258.05      266.82     47.83 o 
 -11   3  20        0.07      -12.59     17.62 o 
  -9   3  20       32.72       35.54     16.36 o 
  -7   3  20       52.10       18.96     17.62 o 
  -5   3  20     2420.76     2285.17     73.72 o 
  -3   3  20       11.74       18.70     12.08 o 
  -1   3  20     7449.66     7064.86    121.37 o 
   1   3  20     2961.76     2609.27     57.25 o 
   3   3  20       89.94      115.77     12.92 o 
   5   3  20      594.32      463.28     23.17 o 
   7   3  20      133.58      141.00     17.53 o 
   9   3  20       67.38       89.47     15.72 o 
  11   3  20      232.28      213.93     18.44 o 
  13   3  20       48.39       62.45     13.95 o 
  15   3  20      134.98      150.32     18.08 o 
 -16   4  20      102.27      128.26     21.80 o 
 -14   4  20       74.65       73.60     22.20 o 
 -12   4  20       68.92       93.13     30.21 o 
 -10   4  20        0.68       -5.03     20.14 o 
  -8   4  20       65.33       75.51     27.69 o 
  -6   4  20     1413.06     1330.97     54.09 o 
  -4   4  20        6.12        5.03     11.47 o 
  -2   4  20       36.59       39.59     11.07 o 
   0   4  20        8.53       36.01     10.60 o 
   2   4  20     2322.75     2230.81     66.30 o 
   4   4  20       80.70       96.55     13.51 o 
   6   4  20      757.95      793.07     30.45 o 
   8   4  20       37.48       44.98     11.85 o 
  10   4  20     1763.88     1680.72     67.96 o 
  12   4  20      426.54      429.99     24.80 o 
  14   4  20      518.18      551.72     46.39 o 
 -15   5  20        1.73       16.30     49.08 o 
 -13   5  20      545.91      591.52     65.45 o 
 -11   5  20       17.78       40.27     25.17 o 
  -9   5  20     2112.22     2164.73    110.75 o 
  -7   5  20      271.97      281.92     40.27 o 
  -5   5  20      171.32      173.68     32.72 o 
  -3   5  20      384.55      332.26     40.27 o 
  -1   5  20     1093.07     1034.29     35.34 o 
   1   5  20      245.17      259.18     18.89 o 
   3   5  20      204.36      250.24     24.67 o 
   5   5  20        3.91        6.27      8.72 o 
   7   5  20       65.77       69.65     13.22 o 
   9   5  20      259.81      252.05     19.40 o 
  11   5  20       58.13       95.09     14.91 o 
  13   5  20      136.12      137.20     15.59 o 
 -14   6  20       28.48      110.66     28.95 o 
 -12   6  20      418.43      375.05     52.86 o 
 -10   6  20      346.98      427.91     52.86 o 
  -8   6  20      265.53      284.44     42.79 o 
  -6   6  20        5.18       15.10     20.14 o 
  -4   6  20      138.02      143.48     30.21 o 
  -2   6  20        4.07        7.55     12.08 o 
   0   6  20     1236.98     1155.50     47.14 o 
   2   6  20        0.02       11.08     12.57 o 
   4   6  20     1015.62      999.38     61.67 o 
   6   6  20      279.50      290.66     26.43 o 
   8   6  20     1525.58     1458.29     96.91 o 
  10   6  20       75.11      107.49     40.27 o 
  12   6  20        2.03       30.50     16.36 o 
 -11   7  20      105.10      125.86     35.24 o 
  -9   7  20        3.57        7.55     22.65 o 
  -7   7  20       30.52        0.00     20.14 o 
  -5   7  20        4.95       25.17     20.14 o 
  -3   7  20      666.07      699.76     50.34 o 
  -1   7  20      254.63      284.43     26.53 o 
   1   7  20      110.82      107.33     18.63 o 
   3   7  20     2734.62     2894.71    129.63 o 
   5   7  20       15.60       22.65     11.33 o 
   7   7  20      261.34      324.71     50.34 o 
   9   7  20       21.91       57.89     32.72 o 
  11   7  20       55.34       37.76     32.72 o 
  -8   8  20        0.00        2.52     20.14 o 
  -6   8  20       79.76       95.65     27.69 o 
  -4   8  20       56.38       35.24     20.14 o 
  -2   8  20       20.23       10.07     12.95 o 
   0   8  20      319.41      327.43     25.90 o 
   2   8  20       80.36       42.79     27.69 o 
   4   8  20      282.09      231.58     45.31 o 
   6   8  20        0.31       30.21     27.69 o 
   8   8  20       33.86      -10.07     27.69 o 
  -3   9  20      132.85      133.41     25.17 o 
  -1   9  20      374.73      437.98     60.41 o 
   1   9  20       59.51       57.89     32.72 o 
 -19   1  21      508.97      558.84     39.99 o 
 -17   1  21      148.12      209.82     25.93 o 
 -15   1  21     3648.15     3885.52    177.46 o 
 -13   1  21       79.41      110.69     30.21 o 
 -11   1  21      974.07     1074.97     55.09 o 
  -9   1  21     1002.86     1076.85     53.40 o 
  -7   1  21       18.14       24.88     15.05 o 
  -5   1  21       97.12       54.98     35.24 o 
  -3   1  21      740.13      555.94     34.67 o 
  -1   1  21     1270.99     1142.08     94.39 o 
   1   1  21     1429.18     1112.05     44.39 o 
   3   1  21      234.49      202.70     19.58 o 
   5   1  21      138.07      105.69     16.02 o 
   7   1  21      218.37      179.98     19.58 o 
   9   1  21        7.38        0.00     10.68 o 
  11   1  21      353.13      361.74     26.70 o 
  13   1  21        0.76       16.23     10.89 o 
  15   1  21      574.31      608.83     30.24 o 
  17   1  21       50.96       64.01     18.63 o 
 -18   2  21        0.76       18.51     15.33 o 
 -16   2  21      180.24      156.11     40.27 o 
 -14   2  21      241.41      201.37     45.31 o 
 -12   2  21     2767.21     2807.03    120.82 o 
 -10   2  21       34.59       38.82     16.84 o 
  -8   2  21     4941.47     4844.33    145.99 o 
  -6   2  21      179.18      169.07     22.93 o 
  -4   2  21     3439.50     3074.83    124.60 o 
  -2   2  21        6.56       -2.75     16.36 o 
   0   2  21      946.05      701.21     71.74 o 
   2   2  21      122.77       82.85     15.05 o 
   4   2  21      152.69      126.45     13.08 o 
   6   2  21      174.60      130.89     17.80 o 
   8   2  21       28.09       30.88     13.26 o 
  10   2  21      189.52      185.02     21.14 o 
  12   2  21      154.32      156.71     25.07 o 
  14   2  21     1410.06     1466.54     46.55 o 
  16   2  21        8.19       16.55     12.63 o 
 -17   3  21      185.93      218.07     27.37 o 
 -15   3  21        2.67      -12.59     20.14 o 
 -13   3  21       19.51       35.24     30.21 o 
 -11   3  21        1.15        2.52     20.14 o 
  -9   3  21       31.58       35.11     26.43 o 
  -7   3  21        0.01        5.03     12.46 o 
  -5   3  21      104.18       96.72     18.63 o 
  -3   3  21      113.78      131.11     19.58 o 
  -1   3  21     1186.15     1073.78     47.83 o 
   1   3  21       61.62       75.23     17.73 o 
   3   3  21       26.41       55.61     11.07 o 
   5   3  21      376.94      411.87     22.25 o 
   7   3  21      225.16      222.59     17.89 o 
   9   3  21       52.66       49.71     13.91 o 
  11   3  21      187.32      196.36     21.14 o 
  13   3  21      411.89      406.05     24.36 o 
  15   3  21      328.94      349.27     50.88 o 
 -16   4  21      138.62      214.54     25.65 o 
 -14   4  21       48.53       30.21     27.69 o 
 -12   4  21       14.49       15.10     22.65 o 
 -10   4  21     1348.02     1281.22     85.58 o 
  -8   4  21        0.87        5.03     17.62 o 
  -6   4  21      879.28      844.49     44.39 o 
  -4   4  21      300.53      316.71     27.55 o 
  -2   4  21     1320.08     1331.26     61.04 o 
   0   4  21      895.17      903.91     32.16 o 
   2   4  21     2279.78     2059.94     51.25 o 
   4   4  21      884.30      793.06     30.52 o 
   6   4  21      308.89      284.03     20.24 o 
   8   4  21       86.62       89.43     14.71 o 
  10   4  21      629.24      666.61     64.19 o 
  12   4  21       13.78       21.08     12.95 o 
  14   4  21       42.63       52.37     19.10 o 
 -15   5  21      161.73      188.78     45.31 o 
 -13   5  21      327.34      364.98     52.86 o 
 -11   5  21      622.92      687.18     65.45 o 
  -9   5  21        3.85       47.83     25.17 o 
  -7   5  21      635.16      669.56     57.89 o 
  -5   5  21      583.48      548.73     50.34 o 
  -3   5  21       12.09       20.14     20.14 o 
  -1   5  21      918.85      866.63     70.48 o 
   1   5  21        1.20        3.18      9.61 o 
   3   5  21       95.04      107.08     13.87 o 
   5   5  21       11.47        9.79     13.71 o 
   7   5  21       79.29       91.01     14.17 o 
   9   5  21        0.55       20.19     10.89 o 
  11   5  21       63.57       91.52     14.95 o 
  13   5  21        1.20       23.12     12.35 o 
 -14   6  21        2.77       -7.55     20.14 o 
 -12   6  21        2.34       32.72     25.17 o 
 -10   6  21      329.55      297.02     45.31 o 
  -8   6  21       82.30      108.24     32.72 o 
  -6   6  21       14.21        0.00     17.62 o 
  -4   6  21        0.30        2.52     17.62 o 
  -2   6  21      553.63      520.67     32.89 o 
   0   6  21      160.02      231.30     23.98 o 
   2   6  21       43.68       48.42     15.05 o 
   4   6  21       80.46      102.82     18.12 o 
   6   6  21      238.64      258.93     28.95 o 
   8   6  21      130.23      181.23     21.35 o 
  10   6  21       79.92      138.00     18.01 o 
  12   6  21       27.81      -10.07     25.17 o 
 -11   7  21      272.89      261.78     45.31 o 
  -9   7  21        0.04       15.10     22.65 o 
  -7   7  21      293.26      307.09     42.79 o 
  -5   7  21        0.86       10.07     17.62 o 
  -3   7  21       94.85       78.03     25.17 o 
  -1   7  21      205.86      214.95     46.57 o 
   1   7  21      331.98      324.68     26.53 o 
   3   7  21        6.86       18.25     12.95 o 
   5   7  21      215.00      202.68     26.43 o 
   7   7  21        5.25        7.55     25.17 o 
   9   7  21      181.93      244.16     47.83 o 
  -8   8  21      269.74      367.50     45.31 o 
  -6   8  21        0.55      -12.59     17.62 o 
  -4   8  21      181.33      183.75     30.21 o 
  -2   8  21      241.27      299.54     32.72 o 
   0   8  21      350.76      380.92     46.57 o 
   2   8  21       27.53      -20.14     20.14 o 
   4   8  21      254.73      297.02     50.34 o 
   6   8  21      663.28      729.97     73.00 o 
 -18   0  22     1353.64     1684.61     80.04 o 
 -16   0  22      352.65      450.57     62.93 o 
 -14   0  22       60.85       52.86     30.21 o 
 -12   0  22      310.13      349.88     52.86 o 
 -10   0  22      216.77      218.99     40.27 o 
  -8   0  22        8.72       10.07     17.62 o 
  -6   0  22      619.28      526.08     50.34 o 
  -4   0  22      264.22      309.61     40.27 o 
  -2   0  22       10.30        5.03     15.10 o 
   0   0  22     6181.12     4503.14    158.58 o 
   2   0  22      273.21      241.64     32.72 o 
   4   0  22     4589.46     3722.83    133.41 o 
   6   0  22      559.53      521.05     42.79 o 
   8   0  22      233.33      224.02     30.21 o 
  10   0  22      508.22      510.98     42.79 o 
  12   0  22       10.19       27.69     17.62 o 
  14   0  22       26.71       75.51     25.17 o 
  16   0  22      177.16      206.40     35.24 o 
 -17   1  22       68.42      120.95     24.89 o 
 -15   1  22      208.92      165.69     30.21 o 
 -13   1  22       37.18       40.03     18.63 o 
 -11   1  22      422.26      504.99     40.82 o 
  -9   1  22      864.37      816.05     47.14 o 
  -7   1  22       71.25       42.16     18.88 o 
  -5   1  22      251.27      274.55     27.55 o 
  -3   1  22      170.36       98.56     22.65 o 
  -1   1  22      559.03      480.18     31.11 o 
   1   1  22      358.71      281.61     24.92 o 
   3   1  22        3.39       17.62     10.68 o 
   5   1  22      263.01      246.90     22.20 o 
   7   1  22       12.37       22.65     12.46 o 
   9   1  22      112.59      135.02     26.43 o 
  11   1  22      915.92      800.51     38.24 o 
  13   1  22      461.41      450.57     29.33 o 
  15   1  22      271.74      302.30     27.55 o 
 -18   2  22       80.39      121.04     35.06 o 
 -16   2  22      280.04      401.07     67.96 o 
 -14   2  22      284.41      229.06     47.83 o 
 -12   2  22      953.80     1081.44     56.96 o 
 -10   2  22       69.83       76.77     21.36 o 
  -8   2  22        0.20       14.07     17.62 o 
  -6   2  22        0.48       -3.49     11.47 o 
  -4   2  22       34.77       37.76     14.24 o 
  -2   2  22       32.88        1.26     10.68 o 
   0   2  22        0.14       10.07     15.10 o 
   2   2  22     1442.10     1280.51     48.92 o 
   4   2  22      491.21      483.73     35.24 o 
   6   2  22       77.72       47.15     13.26 o 
   8   2  22        1.03        6.78     11.47 o 
  10   2  22       19.44       26.51     13.26 o 
  12   2  22       18.32       24.16     13.26 o 
  14   2  22      688.21      878.02     36.10 o 
  16   2  22      255.18      291.55     23.87 o 
 -17   3  22        3.82       21.89     14.42 o 
 -15   3  22      889.71     1082.36     90.62 o 
 -13   3  22      690.76      722.42     70.48 o 
 -11   3  22      192.21      188.78     40.27 o 
  -9   3  22      119.55      127.51     23.98 o 
  -7   3  22       57.57       77.85     18.63 o 
  -5   3  22      132.74      122.20     20.41 o 
  -3   3  22       22.26       18.70     12.08 o 
  -1   3  22      792.40      717.50     38.24 o 
   1   3  22      286.73      288.26     24.92 o 
   3   3  22     1302.23     1132.50     35.51 o 
   5   3  22      347.73      285.79     19.82 o 
   7   3  22        4.86       -4.26     15.24 o 
   9   3  22      816.69      866.83     40.02 o 
  11   3  22        8.16       17.26     12.08 o 
  13   3  22      111.93      133.65     28.95 o 
  15   3  22        7.96       29.29     12.80 o 
 -16   4  22        7.19       36.50     37.76 o 
 -14   4  22       40.10       90.62     35.24 o 
 -12   4  22      330.63      495.87     60.41 o 
 -10   4  22        6.95       -2.52     20.14 o 
  -8   4  22       33.43       30.21     25.17 o 
  -6   4  22      157.02      135.38     26.43 o 
  -4   4  22      875.04      836.09     43.58 o 
  -2   4  22       98.28      126.96     20.41 o 
   0   4  22       25.51       30.54     13.26 o 
   2   4  22       16.30       21.17     16.37 o 
   4   4  22      180.65      170.00     22.27 o 
   6   4  22       79.19       90.35     14.77 o 
   8   4  22      299.67      311.83     21.70 o 
  10   4  22       61.58       60.13     14.31 o 
  12   4  22       63.27       62.37     15.72 o 
  14   4  22       10.15       55.38     22.65 o 
 -15   5  22       27.64       42.79     30.21 o 
 -13   5  22       88.03       78.03     32.72 o 
 -11   5  22      984.63     1245.98     85.58 o 
  -9   5  22       97.90       83.07     30.21 o 
  -7   5  22       10.10       20.14     20.14 o 
  -5   5  22      476.64      488.32     50.34 o 
  -3   5  22       86.24       85.58     25.17 o 
  -1   5  22       14.87       25.17     20.14 o 
   1   5  22     1002.79      929.80     34.82 o 
   3   5  22      164.86      150.43     16.43 o 
   5   5  22      120.91      135.07     15.64 o 
   7   5  22      291.92      296.19     20.60 o 
   9   5  22      481.66      558.33     29.18 o 
  11   5  22      103.35      100.38     16.34 o 
  13   5  22       97.40      156.46     17.23 o 
 -12   6  22       62.94       83.07     32.72 o 
 -10   6  22      363.62      405.26     52.86 o 
  -8   6  22      132.08      166.13     37.76 o 
  -6   6  22      137.70      145.99     32.72 o 
  -4   6  22        1.55        7.55     17.62 o 
  -2   6  22      663.07      573.53     34.67 o 
   0   6  22       34.52       47.83     16.02 o 
   2   6  22       86.27       47.69     28.95 o 
   4   6  22        0.34        1.80     12.08 o 
   6   6  22        0.75        3.52     12.57 o 
   8   6  22       91.98       99.36     31.46 o 
  10   6  22       26.72       50.34     30.21 o 
 -11   7  22       61.84       20.14     25.17 o 
  -9   7  22        1.77       15.10     22.65 o 
  -7   7  22      210.29      206.40     37.76 o 
  -5   7  22        0.08       -7.55     17.62 o 
  -3   7  22      148.73      118.30     27.69 o 
  -1   7  22        6.40        8.63     12.08 o 
   1   7  22      239.94      235.62     32.72 o 
   3   7  22      411.01      449.78     37.76 o 
   5   7  22        6.94        5.03     11.26 o 
   7   7  22      315.87      420.05     61.67 o 
   9   7  22      327.05      344.85     55.38 o 
  -6   8  22       56.98       55.38     25.17 o 
  -4   8  22       59.13       73.00     25.17 o 
  -2   8  22       57.26       42.79     20.14 o 
   0   8  22        2.45      -10.91     11.26 o 
   2   8  22        0.51       -7.55     22.65 o 
   4   8  22       25.29        7.55     27.69 o 
 -17   1  23      180.48      252.22     27.03 o 
 -15   1  23      577.78      701.02     51.62 o 
 -13   1  23       18.43       38.84     18.63 o 
 -11   1  23      221.34      249.08     32.89 o 
  -9   1  23       60.85       60.17     18.63 o 
  -7   1  23      187.73      163.96     24.92 o 
  -5   1  23     1816.05     1649.97     64.00 o 
  -3   1  23     1452.50     1048.25    123.34 o 
  -1   1  23     3438.93     2812.98     83.65 o 
   1   1  23     1173.49      800.00     60.41 o 
   3   1  23       65.67       72.90     16.36 o 
   5   1  23      469.11      420.81     35.24 o 
   7   1  23       94.69       93.20     17.80 o 
   9   1  23      248.11      256.47     23.98 o 
  11   1  23       66.63       52.12     15.05 o 
  13   1  23      198.30      187.12     23.14 o 
  15   1  23      356.58      320.17     28.48 o 
 -16   2  23      447.63      445.53     65.45 o 
 -14   2  23      130.23      158.58     45.31 o 
 -12   2  23      307.74      280.85     33.82 o 
 -10   2  23     1176.98     1098.48     56.04 o 
  -8   2  23      128.18      160.39     25.76 o 
  -6   2  23      759.36      720.27     42.61 o 
  -4   2  23      257.20      270.21     26.70 o 
  -2   2  23        0.00       12.59     12.46 o 
   0   2  23       55.46       63.77     41.53 o 
   2   2  23       27.32       18.78     11.47 o 
   4   2  23      345.45      369.53     54.12 o 
   6   2  23       59.17       60.00     15.05 o 
   8   2  23      174.57      178.62     23.91 o 
  10   2  23       18.31       27.86     13.26 o 
  12   2  23       39.07       72.84     16.84 o 
  14   2  23      105.99      117.14     25.17 o 
 -15   3  23       24.61       15.10     27.69 o 
 -13   3  23      152.52      158.58     42.79 o 
 -11   3  23       50.03       47.83     30.21 o 
  -9   3  23        2.81       19.69     15.05 o 
  -7   3  23       87.72       79.66     20.41 o 
  -5   3  23       94.92       92.99     26.43 o 
  -3   3  23      296.74      255.42     40.27 o 
  -1   3  23      173.70      184.72     22.20 o 
   1   3  23      262.90      285.24     24.92 o 
   3   3  23      292.33      275.40     23.98 o 
   5   3  23       12.51       22.99     13.84 o 
   7   3  23      286.62      293.58     21.28 o 
   9   3  23      399.42      411.82     40.27 o 
  11   3  23      176.12      246.39     23.98 o 
  13   3  23       15.37       24.86     13.91 o 
 -14   4  23        0.80      -10.07     20.14 o 
 -12   4  23      355.49      440.50     57.89 o 
 -10   4  23      278.32      302.06     47.83 o 
  -8   4  23      140.72      120.82     32.72 o 
  -6   4  23      101.14      103.20     30.21 o 
  -4   4  23      217.74      266.31     31.46 o 
  -2   4  23       32.40       28.47     23.91 o 
   0   4  23      198.26      199.65     23.14 o 
   2   4  23       54.91       44.05     14.24 o 
   4   4  23      652.57      707.24     37.38 o 
   6   4  23       46.54       24.39     12.05 o 
   8   4  23       49.62       42.67     12.92 o 
  10   4  23      356.97      380.22     24.36 o 
  12   4  23       37.80       35.68     15.05 o 
 -13   5  23       26.89       12.59     22.65 o 
 -11   5  23        0.65       12.59     22.65 o 
  -9   5  23       13.85       30.21     22.65 o 
  -7   5  23       18.62       12.59     20.14 o 
  -5   5  23      213.10      178.72     37.76 o 
  -3   5  23      534.79      543.70     52.86 o 
  -1   5  23       30.41       25.17     20.14 o 
   1   5  23      208.43      218.99     35.24 o 
   3   5  23      776.74      814.47     32.92 o 
   5   5  23       17.06       18.19     20.63 o 
   7   5  23       46.12       59.17     20.47 o 
   9   5  23      114.76      142.31     21.68 o 
  11   5  23       36.70       62.75     14.33 o 
 -12   6  23       17.11      -15.10     15.10 o 
 -10   6  23      101.82      100.69     35.24 o 
  -8   6  23      185.34      236.61     42.79 o 
  -6   6  23      141.71      186.27     37.76 o 
  -4   6  23       40.40       40.27     22.65 o 
  -2   6  23      980.48     1110.05     70.48 o 
   0   6  23      436.83      523.56     47.83 o 
   2   6  23       15.68       11.33     14.24 o 
   4   6  23       71.98       69.40     18.12 o 
   6   6  23      149.48      138.57     20.48 o 
   8   6  23      102.20       84.14     17.48 o 
  10   6  23       73.65      137.34     19.74 o 
  -9   7  23      213.51      266.82     45.31 o 
  -7   7  23      108.34      110.75     32.72 o 
  -5   7  23     1050.51     1087.40     73.00 o 
  -3   7  23       15.49        7.55     17.62 o 
  -1   7  23       45.19       47.83     20.14 o 
   1   7  23       13.23       21.71     12.95 o 
   3   7  23      109.53      118.91     19.06 o 
   5   7  23       45.97       55.46     18.88 o 
   7   7  23       45.75       77.67     20.14 o 
  -4   8  23      477.74      480.77     45.31 o 
  -2   8  23      188.38      281.92     32.72 o 
   0   8  23      106.61      125.76     20.94 o 
   2   8  23      109.96      261.78     47.83 o 
 -16   0  24        0.73      -22.65     22.65 o 
 -14   0  24        2.27       17.62     25.17 o 
 -12   0  24       32.86       30.21     25.17 o 
 -10   0  24        3.94       10.07     22.65 o 
  -8   0  24        2.48        7.55     17.62 o 
  -6   0  24      704.28      825.62     65.45 o 
  -4   0  24     1093.36      891.06     65.45 o 
  -2   0  24      125.19       88.10     27.69 o 
   0   0  24     1329.33      969.09     65.45 o 
   2   0  24      414.89      244.16     32.72 o 
   4   0  24      205.88      100.69     25.17 o 
   6   0  24      576.81      521.05     45.31 o 
   8   0  24      171.48      135.92     25.17 o 
  10   0  24       95.51       80.55     22.65 o 
  12   0  24        8.05       10.07     15.10 o 
  14   0  24        2.46       25.17     17.62 o 
 -17   1  24       80.72        2.52     27.69 o 
 -15   1  24        4.19       35.24     19.58 o 
 -13   1  24      450.69      411.43     41.80 o 
 -11   1  24        4.73        7.85     16.36 o 
  -9   1  24       39.87       28.41     18.63 o 
  -7   1  24      165.95      152.35     25.76 o 
  -5   1  24      265.87      214.32     42.79 o 
  -3   1  24     1335.27     1095.01     61.67 o 
  -1   1  24      134.57      139.64     20.41 o 
   1   1  24      244.61      200.41     23.14 o 
   3   1  24       74.86       65.57     15.05 o 
   5   1  24      225.29      197.92     21.36 o 
   7   1  24      153.09      147.35     19.58 o 
   9   1  24       33.94       31.64     12.08 o 
  11   1  24      180.75      157.60     20.41 o 
  13   1  24        6.37       34.93     22.65 o 
 -16   2  24       17.94       20.14     27.69 o 
 -14   2  24     1235.36     1354.21     98.17 o 
 -12   2  24      413.51      457.14     42.72 o 
 -10   2  24        1.74        3.41     16.36 o 
  -8   2  24       33.53       46.03     18.63 o 
  -6   2  24        8.49       12.59     14.24 o 
  -4   2  24        0.98      -11.47     11.47 o 
  -2   2  24      339.63      328.41     29.33 o 
   0   2  24       61.76       35.24     14.24 o 
   2   2  24       88.62       92.31     17.80 o 
   4   2  24       36.80       36.41     13.26 o 
   6   2  24       76.77       64.12     15.05 o 
   8   2  24        2.25       18.20     11.47 o 
  10   2  24      180.25      186.80     22.20 o 
  12   2  24        0.23       -0.72     12.59 o 
  14   2  24        0.00       24.84     13.84 o 
 -15   3  24      442.03      556.28     70.48 o 
 -13   3  24      852.57     1011.88     85.58 o 
 -11   3  24      274.57      317.16     52.86 o 
  -9   3  24       26.07       40.67     16.84 o 
  -7   3  24      130.15      110.29     45.31 o 
  -5   3  24       19.04       32.13     15.05 o 
  -3   3  24        2.24        7.55     12.46 o 
  -1   3  24       51.14       22.65     13.26 o 
   1   3  24      232.45      184.72     22.20 o 
   3   3  24       12.22       13.75     11.47 o 
   5   3  24       57.09       38.23     13.91 o 
   7   3  24      191.30      172.51     39.02 o 
   9   3  24       48.56       58.29     15.05 o 
  11   3  24       77.72       94.16     21.40 o 
  13   3  24      116.39      155.68     21.14 o 
 -14   4  24      114.89      186.27     45.31 o 
 -12   4  24       29.20       57.89     30.21 o 
 -10   4  24       21.97       27.69     25.17 o 
  -8   4  24        0.70       -5.03     17.62 o 
  -6   4  24       16.90      -10.07     15.10 o 
  -4   4  24      200.75      197.99     25.76 o 
  -2   4  24      196.39      200.98     30.21 o 
   0   4  24      196.89      175.59     57.89 o 
   2   4  24      248.87      270.74     26.70 o 
   4   4  24      122.60      119.37     18.63 o 
   6   4  24      353.41      335.56     30.21 o 
   8   4  24      810.19      859.95     34.32 o 
  10   4  24       65.98       74.54     17.57 o 
  12   4  24      425.70      504.62     32.94 o 
 -13   5  24        1.43      -12.59     20.14 o 
 -11   5  24      433.33      551.25     62.93 o 
  -9   5  24        5.44        5.03     20.14 o 
  -7   5  24      977.39     1117.60     80.55 o 
  -5   5  24        3.62       -7.55     17.62 o 
  -3   5  24      608.35      654.45     57.89 o 
  -1   5  24      315.69      317.16     42.79 o 
   1   5  24        0.45      -10.07     15.10 o 
   3   5  24       56.18       60.41     16.02 o 
   5   5  24      109.35       94.64     25.17 o 
   7   5  24      323.75      326.42     22.89 o 
   9   5  24      138.92      172.34     19.26 o 
  11   5  24       51.48       74.23     13.95 o 
 -10   6  24       24.19      -10.07     22.65 o 
  -8   6  24       85.11       90.62     32.72 o 
  -6   6  24      697.50      772.76     65.45 o 
  -4   6  24        2.31      -15.10     17.62 o 
  -2   6  24      963.72      979.16     67.96 o 
   0   6  24      245.75      279.40     37.76 o 
   2   6  24      175.80      186.27     32.72 o 
   4   6  24       41.76       30.21     17.62 o 
   6   6  24        4.20       -1.26     12.95 o 
   8   6  24       66.69       52.94     25.17 o 
  -7   7  24      870.29      906.17     70.48 o 
  -5   7  24      151.75      161.10     35.24 o 
  -3   7  24       83.70       40.27     22.65 o 
  -1   7  24       13.02       10.07     17.62 o 
   1   7  24      612.80      699.76     50.34 o 
   3   7  24       42.68       62.93     20.14 o 
   5   7  24      267.03      315.37     33.98 o 
 -15   1  25       85.23       74.30     25.76 o 
 -13   1  25        7.45        8.81     17.80 o 
 -11   1  25       70.13       77.51     46.57 o 
  -9   1  25       93.22       74.83     25.17 o 
  -7   1  25       11.19       -1.44     12.08 o 
  -5   1  25        8.64        4.53     13.26 o 
  -3   1  25        0.73        7.38     13.26 o 
  -1   1  25      162.71      217.68     25.76 o 
   1   1  25      254.90      233.98     24.92 o 
   3   1  25       14.09        8.81     12.46 o 
   5   1  25        4.55       27.69     12.46 o 
   7   1  25      136.45      129.64     19.58 o 
   9   1  25      295.65      278.83     26.70 o 
  11   1  25      103.07      106.75     18.63 o 
  13   1  25       23.48       37.25     13.26 o 
 -16   2  25       38.79       45.31     35.24 o 
 -14   2  25       54.19       17.62     30.21 o 
 -12   2  25       53.98       65.14     22.20 o 
 -10   2  25       41.80       57.44     19.34 o 
  -8   2  25      123.14       91.03     22.20 o 
  -6   2  25      184.59      195.00     27.55 o 
  -4   2  25      355.07      315.64     31.11 o 
  -2   2  25      196.04      158.90     23.98 o 
   0   2  25        4.88       15.10     12.46 o 
   2   2  25       30.12       31.46     14.24 o 
   4   2  25      117.14       96.12     18.63 o 
   6   2  25        1.61       17.62     12.46 o 
   8   2  25       53.32       61.41     15.05 o 
  10   2  25       86.22      137.14     20.41 o 
  12   2  25      317.69      366.74     35.24 o 
 -15   3  25       43.88       27.69     30.21 o 
 -13   3  25       64.97       10.07     27.69 o 
 -11   3  25        0.16        2.52     22.65 o 
  -9   3  25       23.87       15.10     22.65 o 
  -7   3  25      154.12      139.54     25.76 o 
  -5   3  25      218.33      256.13     31.46 o 
  -3   3  25       18.95       13.84     14.24 o 
  -1   3  25       13.14       21.40     14.24 o 
   1   3  25       27.92        6.78     11.47 o 
   3   3  25       23.10       31.46     14.24 o 
   5   3  25       25.68       29.20     15.10 o 
   7   3  25      147.09      177.18     22.20 o 
   9   3  25      446.19      513.97     46.57 o 
  11   3  25        2.91       24.23     13.91 o 
  13   3  25      342.30      414.20     31.89 o 
 -14   4  25      133.68      143.48     42.79 o 
 -12   4  25        1.72        7.55     20.14 o 
 -10   4  25        1.43       22.65     22.65 o 
  -8   4  25       90.12      110.75     32.72 o 
  -6   4  25        0.65       12.59     20.14 o 
  -4   4  25       11.21        7.75     26.43 o 
  -2   4  25      181.57      177.00     24.73 o 
   0   4  25       35.01       24.00     17.62 o 
   2   4  25      205.30      213.50     26.43 o 
   4   4  25       53.16       74.05     20.14 o 
   6   4  25      197.13      221.93     28.95 o 
   8   4  25       37.13       59.62     16.84 o 
  10   4  25      302.89      346.02     28.48 o 
 -11   5  25        1.05       22.65     22.65 o 
  -9   5  25      241.27      234.09     45.31 o 
  -7   5  25      111.22      138.44     37.76 o 
  -5   5  25       18.31       22.65     22.65 o 
  -3   5  25      344.94      319.68     45.31 o 
  -1   5  25      621.90      614.18     55.38 o 
   1   5  25        6.95       20.14     20.14 o 
   3   5  25        1.34      -12.59     12.59 o 
   5   5  25       47.20       83.63     31.46 o 
   7   5  25       46.46       58.78     15.05 o 
   9   5  25        2.21       23.66     13.26 o 
 -10   6  25       31.27      -12.59     20.14 o 
  -8   6  25       86.67      125.86     35.24 o 
  -6   6  25      115.54      213.96     40.27 o 
  -4   6  25     1141.12     1190.60     78.03 o 
  -2   6  25        6.16       25.17     20.14 o 
   0   6  25       52.43       83.07     25.17 o 
   2   6  25        6.02       52.86     22.65 o 
   4   6  25       39.51       20.14     17.62 o 
   6   6  25      182.34      229.06     32.72 o 
   8   6  25      156.41      211.44     30.21 o 
  -5   7  25       46.94       50.34     25.17 o 
  -3   7  25      132.11      176.20     35.24 o 
  -1   7  25       77.85       80.55     25.17 o 
   1   7  25      138.00      158.58     30.21 o 
   3   7  25        5.28       17.62     17.62 o 
 -14   0  26       20.15       42.79     30.21 o 
 -12   0  26       14.64       30.21     25.17 o 
 -10   0  26      180.87      274.37     50.34 o 
  -8   0  26        3.83       10.07     22.65 o 
  -6   0  26       71.37       20.14     22.65 o 
  -4   0  26        5.49        2.52     20.14 o 
  -2   0  26        6.52       10.07     17.62 o 
   0   0  26        5.28       25.17     20.14 o 
   2   0  26      103.51       22.65     17.62 o 
   4   0  26       66.57       12.59     17.62 o 
   6   0  26       16.69       15.10     17.62 o 
   8   0  26       33.84       65.45     25.17 o 
  10   0  26      176.54      158.58     30.21 o 
  12   0  26       18.14       10.07     15.10 o 
 -15   1  26       36.11       47.83     30.21 o 
 -13   1  26        7.37        9.23     18.63 o 
 -11   1  26        8.50        6.49     20.14 o 
  -9   1  26      108.24      117.95     24.73 o 
  -7   1  26      228.57      221.40     29.33 o 
  -5   1  26       50.26       46.37     16.84 o 
  -3   1  26       78.97       36.30     25.17 o 
  -1   1  26       42.35       13.84     14.24 o 
   1   1  26        6.05       12.59     18.88 o 
   3   1  26      100.00      125.86     21.36 o 
   5   1  26       18.51       19.97     13.26 o 
   7   1  26      163.40      266.91     26.70 o 
   9   1  26       31.41       28.05     15.10 o 
  11   1  26      106.65       81.13     17.80 o 
  13   1  26       55.96       49.60     15.05 o 
 -14   2  26       27.99       32.72     30.21 o 
 -12   2  26       76.50      103.20     37.76 o 
 -10   2  26      263.41      245.46     45.31 o 
  -8   2  26      118.71      150.94     27.55 o 
  -6   2  26      589.79      548.52     40.94 o 
  -4   2  26       36.90       15.10     14.24 o 
  -2   2  26        1.71        6.78     11.47 o 
   0   2  26       73.63      103.48     20.41 o 
   2   2  26       24.03       22.65     14.24 o 
   4   2  26       89.67       80.63     17.80 o 
   6   2  26      249.32      275.37     25.76 o 
   8   2  26       84.75      105.54     18.63 o 
  10   2  26      178.11      221.87     24.92 o 
  12   2  26      547.08      659.13     44.05 o 
 -13   3  26       76.51      125.86     40.27 o 
 -11   3  26       45.53       80.55     35.24 o 
  -9   3  26      398.85      392.67     55.38 o 
  -7   3  26        2.01        0.67     13.26 o 
  -5   3  26       26.15       14.10     13.26 o 
  -3   3  26       11.66       21.91     15.05 o 
  -1   3  26        0.06       12.42     21.40 o 
   1   3  26        3.04        6.29     10.68 o 
   3   3  26      155.98      136.42     41.53 o 
   5   3  26      158.21      157.43     22.20 o 
   7   3  26       57.66       69.77     27.69 o 
   9   3  26      429.67      500.92     33.82 o 
  11   3  26        6.33       22.65     12.46 o 
 -12   4  26        1.16       20.14     25.17 o 
 -10   4  26        4.73        5.03     20.14 o 
  -8   4  26      121.48       78.03     32.72 o 
  -6   4  26      159.24      123.34     35.24 o 
  -4   4  26       48.12       55.38     25.17 o 
  -2   4  26      771.33      840.78     56.64 o 
   0   4  26       13.62       22.65     20.14 o 
   2   4  26      931.65     1063.78     49.74 o 
   4   4  26       22.96       17.26     20.14 o 
   6   4  26      173.12      191.83     23.14 o 
   8   4  26       17.66       18.70     18.88 o 
  10   4  26       17.55       35.54     33.98 o 
 -11   5  26       59.99       80.55     32.72 o 
  -9   5  26      111.66      166.13     40.27 o 
  -7   5  26      134.52      105.72     32.72 o 
  -5   5  26      528.70      583.97     60.41 o 
  -3   5  26       32.10       83.07     30.21 o 
  -1   5  26      339.55      450.57     50.34 o 
   1   5  26       44.71       83.07     27.69 o 
   3   5  26        1.55       15.10     20.14 o 
   5   5  26      360.60      342.33     40.27 o 
   7   5  26      210.43      261.28     71.74 o 
   9   5  26      180.02      195.28     23.14 o 
  -8   6  26      116.62      145.99     37.76 o 
  -6   6  26      284.57      375.05     50.34 o 
  -4   6  26        4.39       22.65     22.65 o 
  -2   6  26       60.36       83.07     30.21 o 
   0   6  26        0.24       32.72     20.14 o 
   2   6  26       88.00      135.92     30.21 o 
   4   6  26       35.26       25.17     20.14 o 
   6   6  26      203.62      246.68     35.24 o 
  -3   7  26      727.87      838.20     65.45 o 
  -1   7  26       41.81       52.86     22.65 o 
   1   7  26      306.16      347.36     40.27 o 
 -13   1  27       97.91      162.85     39.02 o 
 -11   1  27        1.67       16.66     20.14 o 
  -9   1  27      359.06      357.57     38.24 o 
  -7   1  27        4.66        6.07     22.65 o 
  -5   1  27       98.50       98.99     31.46 o 
  -3   1  27      138.33      130.21     31.46 o 
  -1   1  27        1.25        7.72     13.26 o 
   1   1  27      591.34      517.79     85.58 o 
   3   1  27        4.40       19.97     13.26 o 
   5   1  27      163.41      196.38     23.98 o 
   7   1  27       31.64       20.14     18.88 o 
   9   1  27       24.10       64.33     15.72 o 
  11   1  27      473.07      552.54     34.67 o 
 -14   2  27       39.03       42.79     30.21 o 
 -12   2  27       77.81      125.86     42.79 o 
 -10   2  27      115.99      144.05     27.82 o 
  -8   2  27       46.28       60.41     30.21 o 
  -6   2  27       74.37       71.03     20.41 o 
  -4   2  27       15.30       22.95     16.36 o 
  -2   2  27        3.18        9.23     13.26 o 
   0   2  27       35.74       58.27     25.17 o 
   2   2  27       60.22       37.16     15.05 o 
   4   2  27        3.52       11.75     13.26 o 
   6   2  27      383.01      344.61     29.33 o 
   8   2  27       38.88       52.39     20.14 o 
  10   2  27      108.35      168.13     23.98 o 
 -13   3  27       72.60       27.69     27.69 o 
 -11   3  27       66.40       88.10     35.24 o 
  -9   3  27      667.35      624.25     70.48 o 
  -7   3  27      677.91      766.51     48.92 o 
  -5   3  27       51.14       46.57     17.80 o 
  -3   3  27       95.38       85.36     19.95 o 
  -1   3  27       41.50       48.96     26.43 o 
   1   3  27      222.44      284.44     28.48 o 
   3   3  27      205.04      289.56     28.48 o 
   5   3  27      455.05      527.93     47.83 o 
   7   3  27        8.01       12.59     17.62 o 
   9   3  27      417.71      486.51     90.62 o 
  11   3  27        0.53       33.19     13.91 o 
 -12   4  27       47.27       45.31     27.69 o 
 -10   4  27        9.85       22.65     22.65 o 
  -8   4  27       26.49       40.27     22.65 o 
  -6   4  27       30.65       52.86     25.17 o 
  -4   4  27      564.41      654.45     62.93 o 
  -2   4  27      117.77      148.56     23.98 o 
   0   4  27      226.29      287.61     29.33 o 
   2   4  27       52.28       68.08     18.63 o 
   4   4  27      240.94      269.28     27.55 o 
   6   4  27      168.03      188.96     30.21 o 
   8   4  27        0.09       31.46     21.40 o 
  -9   5  27        0.02       15.10     20.14 o 
  -7   5  27        8.81        2.52     20.14 o 
  -5   5  27      281.59      251.71     45.31 o 
  -3   5  27      127.55      130.89     35.24 o 
  -1   5  27      333.83      417.84     50.34 o 
   1   5  27        0.92       17.62     17.62 o 
   3   5  27      420.12      437.98     47.83 o 
   5   5  27       54.02       65.45     25.17 o 
   7   5  27      330.20      312.12     40.27 o 
  -6   6  27        1.11       32.72     25.17 o 
  -4   6  27       77.07       90.62     30.21 o 
  -2   6  27       20.44       22.65     20.14 o 
   0   6  27      588.67      659.49     57.89 o 
   2   6  27       18.19       17.62     20.14 o 
   4   6  27        6.18        7.55     17.62 o 
 -14   0  28      343.10      445.53     65.45 o 
 -12   0  28      193.80      266.82     52.86 o 
 -10   0  28       21.92       25.17     27.69 o 
  -8   0  28      438.63      568.87     65.45 o 
  -6   0  28      301.89      473.22     57.89 o 
  -4   0  28       38.52       35.24     25.17 o 
  -2   0  28       70.78       40.27     25.17 o 
   0   0  28      337.80      299.54     42.79 o 
   2   0  28      160.58      113.27     30.21 o 
   4   0  28     1068.45     1150.33     75.51 o 
   6   0  28     1109.82     1268.63     78.03 o 
   8   0  28      243.42      286.95     40.27 o 
  10   0  28      128.21      181.23     32.72 o 
 -13   1  28       14.84       29.40     27.69 o 
 -11   1  28      474.18      650.59     52.48 o 
  -9   1  28        4.57       16.61     36.50 o 
  -7   1  28      483.72      620.94     46.17 o 
  -5   1  28        1.98       22.37     25.17 o 
  -3   1  28      395.64      300.87     32.89 o 
  -1   1  28        0.15        1.17     13.26 o 
   1   1  28      136.52       99.36     37.76 o 
   3   1  28       25.83       11.33     12.46 o 
   5   1  28       15.00       37.31     15.05 o 
   7   1  28       18.03       45.59     23.91 o 
   9   1  28      209.03      153.57     22.20 o 
  11   1  28      146.37      153.31     22.20 o 
 -12   2  28      346.32      299.54     57.89 o 
 -10   2  28      104.59      151.50     37.76 o 
  -8   2  28      619.43      697.03     50.70 o 
  -6   2  28      587.72      719.91     48.73 o 
  -4   2  28      639.19      709.02     45.36 o 
  -2   2  28      166.46      154.04     24.92 o 
   0   2  28       92.03      116.01     23.14 o 
   2   2  28      165.13      207.58     25.76 o 
   4   2  28       10.57       28.95     14.24 o 
   6   2  28       71.69       44.25     20.14 o 
   8   2  28      327.62      450.52     56.64 o 
  10   2  28       13.04       37.31     15.05 o 
 -11   3  28      103.32      236.61     50.34 o 
  -9   3  28        2.29       37.76     27.69 o 
  -7   3  28      105.07       93.60     23.14 o 
  -5   3  28      169.90      144.29     40.27 o 
  -3   3  28      180.18      265.35     31.11 o 
  -1   3  28      879.21      875.66     60.41 o 
   1   3  28      120.26      111.08     25.17 o 
   3   3  28     1543.54     1675.71     71.74 o 
   5   3  28        0.30       33.02     15.05 o 
   7   3  28     1182.97     1236.98    172.42 o 
   9   3  28       11.20       22.65     13.26 o 
 -10   4  28       19.08       10.07     25.17 o 
  -8   4  28      169.39      176.20     42.79 o 
  -6   4  28      385.19      427.91     57.89 o 
  -4   4  28       86.89      113.27     35.24 o 
  -2   4  28      190.18      206.40     42.79 o 
   0   4  28      138.76      165.88     24.92 o 
   2   4  28      232.76      249.25     28.48 o 
   4   4  28      331.35      366.39     32.04 o 
   6   4  28      479.38      517.78     35.60 o 
   8   4  28      117.38      138.38     49.08 o 
  -7   5  28      299.47      357.43     52.86 o 
  -5   5  28      225.57      291.99     47.83 o 
  -3   5  28      412.73      478.25     55.38 o 
  -1   5  28       39.26       27.69     22.65 o 
   1   5  28      521.14      528.60     55.38 o 
   3   5  28       88.36      108.24     32.72 o 
   5   5  28        2.25        0.00     17.62 o 
  -4   6  28        4.02       42.79     25.17 o 
  -2   6  28      241.50      276.88     42.79 o 
   0   6  28       33.64       75.51     27.69 o 
 -11   1  29      724.62      802.59     90.62 o 
  -9   1  29       67.58       54.33     21.14 o 
  -7   1  29      136.51      141.36     28.48 o 
  -5   1  29      353.88      361.71     37.38 o 
  -3   1  29       61.24       67.96     21.36 o 
  -1   1  29       14.87       16.36     14.24 o 
   1   1  29      215.84      307.26     31.11 o 
   3   1  29       41.10       75.54     26.43 o 
   5   1  29        5.73       36.97     16.36 o 
   7   1  29        9.29       40.43     13.91 o 
   9   1  29      293.87      365.05     32.04 o 
 -12   2  29       25.42       47.83     32.72 o 
 -10   2  29      259.33      282.74     38.24 o 
  -8   2  29       11.09       -0.59     15.05 o 
  -6   2  29        4.05       19.21     16.84 o 
  -4   2  29        5.76       22.93     20.14 o 
  -2   2  29        0.13        4.88     13.91 o 
   0   2  29      262.58      295.81     32.04 o 
   2   2  29        5.33        1.80     13.84 o 
   4   2  29      731.68      825.76     46.28 o 
   6   2  29       21.63       16.78     13.26 o 
   8   2  29      658.93      815.62     44.50 o 
 -11   3  29      326.89      531.11     70.48 o 
  -9   3  29        0.11        7.55     22.65 o 
  -7   3  29        2.01       15.10     22.65 o 
  -5   3  29      158.58      203.28     30.10 o 
  -3   3  29      465.77      577.04     46.57 o 
  -1   3  29      474.37      462.02     38.24 o 
   1   3  29       63.35       69.47     33.98 o 
   3   3  29       82.84      115.21     21.36 o 
   5   3  29      151.07      129.64     23.14 o 
   7   3  29       30.44       60.01     16.84 o 
  -8   4  29      130.76      166.13     40.27 o 
  -6   4  29      649.59      775.27     73.00 o 
  -4   4  29       54.12       32.72     22.65 o 
  -2   4  29      280.34      239.13     45.31 o 
   0   4  29      624.06      760.23     46.17 o 
   2   4  29       11.36       31.24     17.62 o 
   4   4  29      733.23      842.93     62.93 o 
   6   4  29        2.74       45.31     22.65 o 
  -5   5  29      119.34      123.34     37.76 o 
  -3   5  29       14.65       22.65     25.17 o 
  -1   5  29        6.08       70.48     27.69 o 
   1   5  29        4.04        5.03     20.14 o 
   3   5  29       84.46      115.79     32.72 o 
 -10   0  30     1587.34     1918.05    123.34 o 
  -8   0  30        1.24       25.17     27.69 o 
  -6   0  30      530.28      566.35     65.45 o 
  -4   0  30      138.59      130.89     37.76 o 
  -2   0  30       44.61       62.93     30.21 o 
   0   0  30        5.77        5.03     20.14 o 
   2   0  30        0.02      -10.07     15.10 o 
   4   0  30     1406.71     1470.00     90.62 o 
   6   0  30       67.46      161.10     35.24 o 
   8   0  30     2400.54     2597.67    123.34 o 
 -11   1  30      340.12      399.31     45.36 o 
  -9   1  30       91.25      121.80     37.76 o 
  -7   1  30       40.59       52.56     22.20 o 
  -5   1  30        0.00       18.12     35.24 o 
  -3   1  30       66.47      119.46     25.76 o 
  -1   1  30       15.99       15.70     25.17 o 
   1   1  30       48.43       64.97     18.63 o 
   3   1  30       30.72       46.90     16.29 o 
   5   1  30      193.39      251.70     29.33 o 
   7   1  30      410.26      531.41     37.38 o 
 -10   2  30       15.17       60.41     32.72 o 
  -8   2  30      502.51      620.29     49.74 o 
  -6   2  30       25.06       27.69     18.63 o 
  -4   2  30      102.09      163.31     41.53 o 
  -2   2  30      508.14      624.16     45.36 o 
   0   2  30      189.87      228.14     30.26 o 
   2   2  30        1.85        6.54     17.62 o 
   4   2  30      335.10      417.59     34.67 o 
   6   2  30       62.42       66.59     42.79 o 
   8   2  30        1.95       24.20     12.59 o 
  -9   3  30       25.18       25.17     27.69 o 
  -7   3  30        7.13       10.07     22.65 o 
  -5   3  30        0.57       16.73     15.10 o 
  -3   3  30      156.88      150.05     60.41 o 
  -1   3  30        4.25       30.76     17.62 o 
   1   3  30      386.37      367.38     40.27 o 
   3   3  30      609.24      782.01     45.36 o 
   5   3  30       12.33       46.43     15.72 o 
  -6   4  30      270.32      304.57     50.34 o 
  -4   4  30       90.19      135.92     35.24 o 
  -2   4  30      124.12       57.89     27.69 o 
   0   4  30      198.28      203.89     42.79 o 
   2   4  30       21.43       55.68     30.21 o 
   4   4  30      320.06      383.54     33.82 o 
  -9   1  31       33.33       62.93     24.92 o 
  -7   1  31      596.77      739.76     73.00 o 
  -5   1  31        0.03       18.88     17.80 o 
  -3   1  31      127.92      149.96     27.55 o 
  -1   1  31       85.53      132.88     25.76 o 
   1   1  31        5.45       18.88     14.24 o 
   3   1  31       32.72       74.14     19.34 o 
   5   1  31       60.15      124.46     22.20 o 
   7   1  31      146.95      160.16     23.98 o 
  -8   2  31        8.65       55.98     22.20 o 
  -6   2  31     2073.97     2355.28     94.33 o 
  -4   2  31       25.49       38.39     17.53 o 
  -2   2  31      603.78      680.27     47.96 o 
   0   2  31       41.15       34.36     21.40 o 
   2   2  31        0.07       -1.08     25.17 o 
   4   2  31      213.15      297.19     31.11 o 
   6   2  31      110.72      172.39     25.76 o 
  -7   3  31        7.45      -15.10     22.65 o 
  -5   3  31      148.62      194.40     35.24 o 
  -3   3  31      201.01      223.82     32.04 o 
  -1   3  31       29.59       64.99     19.34 o 
   1   3  31      371.62      457.89     38.24 o 
   3   3  31       43.77      130.59     22.65 o 
  -4   4  31       11.02       35.24     22.65 o 
  -2   4  31       16.08       -5.03     20.14 o 
   0   4  31        0.04        5.03     22.65 o 
  -8   0  32      289.86      422.88     65.45 o 
  -6   0  32      211.15      334.78     55.38 o 
  -4   0  32      216.27      234.09     47.83 o 
  -2   0  32       24.57       25.17     27.69 o 
   0   0  32      224.75      168.65     40.27 o 
   2   0  32     1028.07     1160.40     83.07 o 
   4   0  32     1607.18     1827.43    105.72 o 
  -7   1  32      164.25      304.09     39.16 o 
  -5   1  32       65.19       56.73     22.93 o 
  -3   1  32       32.44       46.45     19.34 o 
  -1   1  32       59.88      107.34     23.98 o 
   1   1  32       45.01       44.12     22.65 o 
   3   1  32        6.55       35.39     27.69 o 
  -6   2  32       61.79      160.52     33.98 o 
  -4   2  32      553.13      703.37     71.74 o 
  -2   2  32        7.59       24.43     15.05 o 
   0   2  32      199.39      232.90     32.04 o 
   2   2  32      284.54      312.25     39.02 o 
  -3   3  32      119.16      164.00     28.48 o 
  -1   3  32      475.05      573.92     44.50 o 
   1   3  32       29.87      108.50     52.86 o 
  -3   1  33      422.32      457.60     43.58 o 
  -1   1  33     2661.70     3118.26    202.63 o 
   1   1  33       65.60       94.72     22.20 o 
                                                 
